# Supplementary material for: Improving dengue fever predictions in Taiwan based on feature selection and random forests
Source: BMC Infect Dis. 2024 Mar 20;24(Suppl 2):334. doi: 10.1186/s12879-024-09220-4 (PMC10953060; doi:10.1186/s12879-024-09220-4)
Supplement: Supplementary file 2 — Additional file 2. [file 12879_2024_9220_MOESM2_ESM.csv]

DATE	Dengue_local_case	n_outbreak	Temperature_daily	Temperature_daily_lag1	Temperature_daily_lag2	Temperature_daily_lag3	Temperature_daily_lag4	Temperature_daily_lag5	Temperature_daily_lag6	Temperature_daily_lag7	Temperature_daily_lag8	Temperature_daily_lag9	Temperature_daily_lag10	Rainfall_daily	Rainfall_daily_lag1	Rainfall_daily_lag2	Rainfall_daily_lag3	Rainfall_daily_lag4	Rainfall_daily_lag5	Rainfall_daily_lag6	Rainfall_daily_lag7	Rainfall_daily_lag8	Rainfall_daily_lag9	Rainfall_daily_lag10	RH	RH_lag1	RH_lag2	RH_lag3	RH_lag4	RH_lag5	RH_lag6	RH_lag7	RH_lag8	RH_lag9	RH_lag10	PM10	PM10_lag1	PM10_lag2	PM10_lag3	PM10_lag4	PM10_lag5	PM10_lag6	PM10_lag7	PM10_lag8	PM10_lag9	PM10_lag10	PM2_5	PM2_5_lag1	PM2_5_lag2
28OCT2013	2	1	23.76625	22.8725	22.67375	23.09875	23.793125	23.925	24.180625	25.698125	26.596875	26.679375	26.2325	0	0	0.5	0	0	0	0	0	0	0	0	64.483125	67.6325	67.22	67.713125	67.84875	68.560625	68.57625	71.3375	72.18	71.753125	67.981875	83.5625	104.8125	119.0625	116.1875	100.9375	127.1875	134.9375	99.4375	100.9375	0.82	76.5625	45.8125	58.4375	51.6875
29OCT2013	2	1	24.361875	23.76625	22.8725	22.67375	23.09875	23.793125	23.925	24.180625	25.698125	26.596875	26.679375	0	0	0	0.5	0	0	0	0	0	0	0	66.34625	64.483125	67.6325	67.22	67.713125	67.84875	68.560625	68.57625	71.3375	72.18	71.753125	84.5625	83.5625	104.8125	119.0625	116.1875	100.9375	127.1875	134.9375	99.4375	100.9375	0.82	44.8125	45.8125	58.4375
30OCT2013	0	0	25.205	24.361875	23.76625	22.8725	22.67375	23.09875	23.793125	23.925	24.180625	25.698125	26.596875	0	0	0	0	0.5	0	0	0	0	0	0	68.429375	66.34625	64.483125	67.6325	67.22	67.713125	67.84875	68.560625	68.57625	71.3375	72.18	83.25	84.5625	83.5625	104.8125	119.0625	116.1875	100.9375	127.1875	134.9375	99.4375	100.9375	48.3125	44.8125	45.8125
31OCT2013	1	1	25.530625	25.205	24.361875	23.76625	22.8725	22.67375	23.09875	23.793125	23.925	24.180625	25.698125	0	0	0	0	0	0.5	0	0	0	0	0	71.144375	68.429375	66.34625	64.483125	67.6325	67.22	67.713125	67.84875	68.560625	68.57625	71.3375	111.375	83.25	84.5625	83.5625	104.8125	119.0625	116.1875	100.9375	127.1875	134.9375	99.4375	55.1875	48.3125	44.8125
01NOV2013	1	1	25.934375	25.530625	25.205	24.361875	23.76625	22.8725	22.67375	23.09875	23.793125	23.925	24.180625	0	0	0	0	0	0	0.5	0	0	0	0	77.015625	71.144375	68.429375	66.34625	64.483125	67.6325	67.22	67.713125	67.84875	68.560625	68.57625	87.375	111.375	83.25	84.5625	83.5625	104.8125	119.0625	116.1875	100.9375	127.1875	134.9375	46.125	55.1875	48.3125
02NOV2013	2	1	25.970625	25.934375	25.530625	25.205	24.361875	23.76625	22.8725	22.67375	23.09875	23.793125	23.925	4.5	0	0	0	0	0	0	0.5	0.5	0	0	85.07125	77.015625	71.144375	68.429375	66.34625	64.483125	67.6325	67.22	67.713125	67.84875	68.560625	78.8125	87.375	111.375	83.25	84.5625	83.5625	104.8125	119.0625	116.1875	100.9375	127.1875	44.75	46.125	55.1875
03NOV2013	2	1	26.61875	25.970625	25.934375	25.530625	25.205	24.361875	23.76625	22.8725	22.67375	23.09875	23.793125	0.1	4.5	0	0	0	0	0	0	0	0.5	0	82.58625	85.07125	77.015625	71.144375	68.429375	66.34625	64.483125	67.6325	67.22	67.713125	67.84875	0.68	78.8125	87.375	111.375	83.25	84.5625	83.5625	104.8125	119.0625	116.1875	100.9375	37.3125	44.75	46.125
04NOV2013	3	1	26.233125	26.61875	25.970625	25.934375	25.530625	25.205	24.361875	23.76625	22.8725	22.67375	23.09875	0	0.1	4.5	0	0	0	0	0	0	0	0.5	79.1375	82.58625	85.07125	77.015625	71.144375	68.429375	66.34625	64.483125	67.6325	67.22	67.713125	80.0625	0.68	78.8125	87.375	111.375	83.25	84.5625	83.5625	104.8125	119.0625	116.1875	40.3125	37.3125	44.75
05NOV2013	1	1	25.88266667	26.233125	26.61875	25.970625	25.934375	25.530625	25.205	24.361875	23.76625	22.8725	22.67375	0	0	0.1	4.5	0	0	0	0	0	0	0	77.23066667	79.1375	82.58625	85.07125	77.015625	71.144375	68.429375	66.34625	64.483125	67.6325	67.22	91.3125	80.0625	0.68	78.8125	87.375	111.375	83.25	84.5625	83.5625	104.8125	119.0625	48.375	40.3125	37.3125
06NOV2013	1	1	25.7325	25.88266667	26.233125	26.61875	25.970625	25.934375	25.530625	25.205	24.361875	23.76625	22.8725	0	0	0	0.1	4.5	0	0	0	0	0	0	79.4675	77.23066667	79.1375	82.58625	85.07125	77.015625	71.144375	68.429375	66.34625	64.483125	67.6325	114.3333333	91.3125	80.0625	0.68	78.8125	87.375	111.375	83.25	84.5625	83.5625	104.8125	62.125	48.375	40.3125
07NOV2013	2	1	25.639375	25.7325	25.88266667	26.233125	26.61875	25.970625	25.934375	25.530625	25.205	24.361875	23.76625	0	0	0	0	0.1	4.5	0	0	0	0	0	81.078125	79.4675	77.23066667	79.1375	82.58625	85.07125	77.015625	71.144375	68.429375	66.34625	64.483125	110.75	114.3333333	91.3125	80.0625	0.68	78.8125	87.375	111.375	83.25	84.5625	83.5625	64.4375	62.125	48.375
08NOV2013	2	1	26.425625	25.639375	25.7325	25.88266667	26.233125	26.61875	25.970625	25.934375	25.530625	25.205	24.361875	0	0	0	0	0	0.1	4.5	0	0	0	0	74.929375	81.078125	79.4675	77.23066667	79.1375	82.58625	85.07125	77.015625	71.144375	68.429375	66.34625	101.375	110.75	114.3333333	91.3125	80.0625	0.68	78.8125	87.375	111.375	83.25	84.5625	57.8125	64.4375	62.125
09NOV2013	3	1	25.736875	26.425625	25.639375	25.7325	25.88266667	26.233125	26.61875	25.970625	25.934375	25.530625	25.205	0	0	0	0	0	0	0.1	4.5	0	0	0	80.974375	74.929375	81.078125	79.4675	77.23066667	79.1375	82.58625	85.07125	77.015625	71.144375	68.429375	125.5	101.375	110.75	114.3333333	91.3125	80.0625	0.68	78.8125	87.375	111.375	83.25	71.75	57.8125	64.4375
10NOV2013	2	1	26.33375	25.736875	26.425625	25.639375	25.7325	25.88266667	26.233125	26.61875	25.970625	25.934375	25.530625	0	0	0	0	0	0	0	0.1	4.5	0	0	81.62625	80.974375	74.929375	81.078125	79.4675	77.23066667	79.1375	82.58625	85.07125	77.015625	71.144375	102.625	125.5	101.375	110.75	114.3333333	91.3125	80.0625	0.68	78.8125	87.375	111.375	59.1875	71.75	57.8125
11NOV2013	2	1	26.46375	26.33375	25.736875	26.425625	25.639375	25.7325	25.88266667	26.233125	26.61875	25.970625	25.934375	0	0	0	0	0	0	0	0	0.1	4.5	0	79.7425	81.62625	80.974375	74.929375	81.078125	79.4675	77.23066667	79.1375	82.58625	85.07125	77.015625	104.125	102.625	125.5	101.375	110.75	114.3333333	91.3125	80.0625	0.68	78.8125	87.375	50.875	59.1875	71.75
12NOV2013	1	1	24.678125	26.46375	26.33375	25.736875	26.425625	25.639375	25.7325	25.88266667	26.233125	26.61875	25.970625	0	0	0	0	0	0	0	0	0	0.1	4.5	76.314375	79.7425	81.62625	80.974375	74.929375	81.078125	79.4675	77.23066667	79.1375	82.58625	85.07125	78.8	104.125	102.625	125.5	101.375	110.75	114.3333333	91.3125	80.0625	0.68	78.8125	36.4375	50.875	59.1875
13NOV2013	0	0	25.036875	24.678125	26.46375	26.33375	25.736875	26.425625	25.639375	25.7325	25.88266667	26.233125	26.61875	0	0	0	0	0	0	0	0	0	0	0.1	75.7525	76.314375	79.7425	81.62625	80.974375	74.929375	81.078125	79.4675	77.23066667	79.1375	82.58625	83.53333333	78.8	104.125	102.625	125.5	101.375	110.75	114.3333333	91.3125	80.0625	0.68	37.0625	36.4375	50.875
14NOV2013	2	1	24.606875	25.036875	24.678125	26.46375	26.33375	25.736875	26.425625	25.639375	25.7325	25.88266667	26.233125	0	0	0	0	0	0	0	0	0	0	0	76.219375	75.7525	76.314375	79.7425	81.62625	80.974375	74.929375	81.078125	79.4675	77.23066667	79.1375	86.5	83.53333333	78.8	104.125	102.625	125.5	101.375	110.75	114.3333333	91.3125	80.0625	0.42	37.0625	36.4375
15NOV2013	1	1	24.78875	24.606875	25.036875	24.678125	26.46375	26.33375	25.736875	26.425625	25.639375	25.7325	25.88266667	0	0	0	0	0	0	0	0	0	0	0	76.934375	76.219375	75.7525	76.314375	79.7425	81.62625	80.974375	74.929375	81.078125	79.4675	77.23066667	116.9333333	86.5	83.53333333	78.8	104.125	102.625	125.5	101.375	110.75	114.3333333	91.3125	49.8125	0.42	37.0625
16NOV2013	0	0	24.1	24.78875	24.606875	25.036875	24.678125	26.46375	26.33375	25.736875	26.425625	25.639375	25.7325	0	0	0	0	0	0	0	0	0	0	0	73.190625	76.934375	76.219375	75.7525	76.314375	79.7425	81.62625	80.974375	74.929375	81.078125	79.4675	128.875	116.9333333	86.5	83.53333333	78.8	104.125	102.625	125.5	101.375	110.75	114.3333333	75.75	49.8125	0.42
17NOV2013	1	1	22.24	24.1	24.78875	24.606875	25.036875	24.678125	26.46375	26.33375	25.736875	26.425625	25.639375	0	0	0	0	0	0	0	0	0	0	0	68.844375	73.190625	76.934375	76.219375	75.7525	76.314375	79.7425	81.62625	80.974375	74.929375	81.078125	156.25	128.875	116.9333333	86.5	83.53333333	78.8	104.125	102.625	125.5	101.375	110.75	83.25	75.75	49.8125
18NOV2013	2	1	21.196875	22.24	24.1	24.78875	24.606875	25.036875	24.678125	26.46375	26.33375	25.736875	26.425625	0	0	0	0	0	0	0	0	0	0	0	53.75375	68.844375	73.190625	76.934375	76.219375	75.7525	76.314375	79.7425	81.62625	80.974375	74.929375	156.6875	156.25	128.875	116.9333333	86.5	83.53333333	78.8	104.125	102.625	125.5	101.375	62.125	83.25	75.75
19NOV2013	2	1	20.04	21.196875	22.24	24.1	24.78875	24.606875	25.036875	24.678125	26.46375	26.33375	25.736875	0	0	0	0	0	0	0	0	0	0	0	60.15333333	53.75375	68.844375	73.190625	76.934375	76.219375	75.7525	76.314375	79.7425	81.62625	80.974375	126.0625	156.6875	156.25	128.875	116.9333333	86.5	83.53333333	78.8	104.125	102.625	125.5	59.5625	62.125	83.25
20NOV2013	0	0	21.348125	20.04	21.196875	22.24	24.1	24.78875	24.606875	25.036875	24.678125	26.46375	26.33375	0.1	0	0	0	0	0	0	0	0	0	0	63.368125	60.15333333	53.75375	68.844375	73.190625	76.934375	76.219375	75.7525	76.314375	79.7425	81.62625	136.9375	126.0625	156.6875	156.25	128.875	116.9333333	86.5	83.53333333	78.8	104.125	102.625	75.4375	59.5625	62.125
21NOV2013	1	1	22.79375	21.348125	20.04	21.196875	22.24	24.1	24.78875	24.606875	25.036875	24.678125	26.46375	0.3	0.1	0	0	0	0	0	0	0	0	0	60.59375	63.368125	60.15333333	53.75375	68.844375	73.190625	76.934375	76.219375	75.7525	76.314375	79.7425	117.5625	136.9375	126.0625	156.6875	156.25	128.875	116.9333333	86.5	83.53333333	78.8	104.125	69.5625	75.4375	59.5625
22NOV2013	1	1	22.14	22.79375	21.348125	20.04	21.196875	22.24	24.1	24.78875	24.606875	25.036875	24.678125	0.3	0.3	0.1	0	0	0	0	0	0	0	0	73.675	60.59375	63.368125	60.15333333	53.75375	68.844375	73.190625	76.934375	76.219375	75.7525	76.314375	115.2666667	117.5625	136.9375	126.0625	156.6875	156.25	128.875	116.9333333	86.5	83.53333333	78.8	72.625	69.5625	75.4375
23NOV2013	3	1	23.16625	22.14	22.79375	21.348125	20.04	21.196875	22.24	24.1	24.78875	24.606875	25.036875	0	0.3	0.3	0.1	0	0	0	0	0	0	0	71.845	73.675	60.59375	63.368125	60.15333333	53.75375	68.844375	73.190625	76.934375	76.219375	75.7525	86.4	115.2666667	117.5625	136.9375	126.0625	156.6875	156.25	128.875	116.9333333	86.5	83.53333333	54.4375	72.625	69.5625
24NOV2013	3	1	23.965	23.16625	22.14	22.79375	21.348125	20.04	21.196875	22.24	24.1	24.78875	24.606875	0	0	0.3	0.3	0.1	0	0	0	0	0	0	71.053125	71.845	73.675	60.59375	63.368125	60.15333333	53.75375	68.844375	73.190625	76.934375	76.219375	96.57142857	86.4	115.2666667	117.5625	136.9375	126.0625	156.6875	156.25	128.875	116.9333333	86.5	61.625	54.4375	72.625
25NOV2013	4	1	22.503125	23.965	23.16625	22.14	22.79375	21.348125	20.04	21.196875	22.24	24.1	24.78875	18.5	0	0	0.3	0.3	0.1	0	0	0	0	0	75.359375	71.053125	71.845	73.675	60.59375	63.368125	60.15333333	53.75375	68.844375	73.190625	76.934375	70.85714286	96.57142857	86.4	115.2666667	117.5625	136.9375	126.0625	156.6875	156.25	128.875	116.9333333	43.1875	61.625	54.4375
26NOV2013	2	1	22.410625	22.503125	23.965	23.16625	22.14	22.79375	21.348125	20.04	21.196875	22.24	24.1	0	18.5	0	0	0.3	0.3	0.1	0	0	0	0	71.765	75.359375	71.053125	71.845	73.675	60.59375	63.368125	60.15333333	53.75375	68.844375	73.190625	100.625	70.85714286	96.57142857	86.4	115.2666667	117.5625	136.9375	126.0625	156.6875	156.25	128.875	40.86666667	43.1875	61.625
27NOV2013	0	0	22.4325	22.410625	22.503125	23.965	23.16625	22.14	22.79375	21.348125	20.04	21.196875	22.24	0	0	18.5	0	0	0.3	0.3	0.1	0	0	0	70.164375	71.765	75.359375	71.053125	71.845	73.675	60.59375	63.368125	60.15333333	53.75375	68.844375	133.5625	100.625	70.85714286	96.57142857	86.4	115.2666667	117.5625	136.9375	126.0625	156.6875	156.25	53.75	40.86666667	43.1875
28NOV2013	1	1	17.729375	22.4325	22.410625	22.503125	23.965	23.16625	22.14	22.79375	21.348125	20.04	21.196875	0	0	0	18.5	0	0	0.3	0.3	0.1	0	0	69.745625	70.164375	71.765	75.359375	71.053125	71.845	73.675	60.59375	63.368125	60.15333333	53.75375	87.4375	133.5625	100.625	70.85714286	96.57142857	86.4	115.2666667	117.5625	136.9375	126.0625	156.6875	41.25	53.75	40.86666667
29NOV2013	3	1	17.075	17.729375	22.4325	22.410625	22.503125	23.965	23.16625	22.14	22.79375	21.348125	20.04	0	0	0	0	18.5	0	0	0.3	0.3	0.1	0	48.588125	69.745625	70.164375	71.765	75.359375	71.053125	71.845	73.675	60.59375	63.368125	60.15333333	0.99	87.4375	133.5625	100.625	70.85714286	96.57142857	86.4	115.2666667	117.5625	136.9375	126.0625	42.625	41.25	53.75
30NOV2013	5	1	17.5175	17.075	17.729375	22.4325	22.410625	22.503125	23.965	23.16625	22.14	22.79375	21.348125	0	0	0	0	0	18.5	0	0	0.3	0.3	0.1	62.746875	48.588125	69.745625	70.164375	71.765	75.359375	71.053125	71.845	73.675	60.59375	63.368125	96.3125	0.99	87.4375	133.5625	100.625	70.85714286	96.57142857	86.4	115.2666667	117.5625	136.9375	53.625	42.625	41.25
01DEC2013	2	1	19.134375	17.5175	17.075	17.729375	22.4325	22.410625	22.503125	23.965	23.16625	22.14	22.79375	0	0	0	0	0	0	18.5	0	0	0.3	0.3	62.886875	62.746875	48.588125	69.745625	70.164375	71.765	75.359375	71.053125	71.845	73.675	60.59375	95.9375	96.3125	0.99	87.4375	133.5625	100.625	70.85714286	96.57142857	86.4	115.2666667	117.5625	0.54	53.625	42.625
02DEC2013	3	1	19.47375	19.134375	17.5175	17.075	17.729375	22.4325	22.410625	22.503125	23.965	23.16625	22.14	0	0	0	0	0	0	0	18.5	0	0	0.3	67.268125	62.886875	62.746875	48.588125	69.745625	70.164375	71.765	75.359375	71.053125	71.845	73.675	97.75	95.9375	96.3125	0.99	87.4375	133.5625	100.625	70.85714286	96.57142857	86.4	115.2666667	0.56	0.54	53.625
03DEC2013	0	0	19.915	19.47375	19.134375	17.5175	17.075	17.729375	22.4325	22.410625	22.503125	23.965	23.16625	0	0	0	0	0	0	0	0	18.5	0	0	63.39875	67.268125	62.886875	62.746875	48.588125	69.745625	70.164375	71.765	75.359375	71.053125	71.845	100.9375	97.75	95.9375	96.3125	0.99	87.4375	133.5625	100.625	70.85714286	96.57142857	86.4	59.3125	0.56	0.54
04DEC2013	3	1	19.256875	19.915	19.47375	19.134375	17.5175	17.075	17.729375	22.4325	22.410625	22.503125	23.965	0	0	0	0	0	0	0	0	0	18.5	0	61.57125	63.39875	67.268125	62.886875	62.746875	48.588125	69.745625	70.164375	71.765	75.359375	71.053125	110.2666667	100.9375	97.75	95.9375	96.3125	0.99	87.4375	133.5625	100.625	70.85714286	96.57142857	69.5625	59.3125	0.56
05DEC2013	1	1	19.41625	19.256875	19.915	19.47375	19.134375	17.5175	17.075	17.729375	22.4325	22.410625	22.503125	0	0	0	0	0	0	0	0	0	0	18.5	52.973125	61.57125	63.39875	67.268125	62.886875	62.746875	48.588125	69.745625	70.164375	71.765	75.359375	94.5625	110.2666667	100.9375	97.75	95.9375	96.3125	0.99	87.4375	133.5625	100.625	70.85714286	59.8125	69.5625	59.3125
06DEC2013	3	1	20.76	19.41625	19.256875	19.915	19.47375	19.134375	17.5175	17.075	17.729375	22.4325	22.410625	0	0	0	0	0	0	0	0	0	0	0	53.4675	52.973125	61.57125	63.39875	67.268125	62.886875	62.746875	48.588125	69.745625	70.164375	71.765	96.13333333	94.5625	110.2666667	100.9375	97.75	95.9375	96.3125	0.99	87.4375	133.5625	100.625	54.26666667	59.8125	69.5625
07DEC2013	2	1	22.085	20.76	19.41625	19.256875	19.915	19.47375	19.134375	17.5175	17.075	17.729375	22.4325	0	0	0	0	0	0	0	0	0	0	0	64.848125	53.4675	52.973125	61.57125	63.39875	67.268125	62.886875	62.746875	48.588125	69.745625	70.164375	100.75	96.13333333	94.5625	110.2666667	100.9375	97.75	95.9375	96.3125	0.99	87.4375	133.5625	56.8125	54.26666667	59.8125
08DEC2013	0	0	22.638125	22.085	20.76	19.41625	19.256875	19.915	19.47375	19.134375	17.5175	17.075	17.729375	0	0	0	0	0	0	0	0	0	0	0	71.89125	64.848125	53.4675	52.973125	61.57125	63.39875	67.268125	62.886875	62.746875	48.588125	69.745625	103.9375	100.75	96.13333333	94.5625	110.2666667	100.9375	97.75	95.9375	96.3125	0.99	87.4375	66.4375	56.8125	54.26666667
09DEC2013	4	1	23.715625	22.638125	22.085	20.76	19.41625	19.256875	19.915	19.47375	19.134375	17.5175	17.075	0	0	0	0	0	0	0	0	0	0	0	70.42125	71.89125	64.848125	53.4675	52.973125	61.57125	63.39875	67.268125	62.886875	62.746875	48.588125	103.5	103.9375	100.75	96.13333333	94.5625	110.2666667	100.9375	97.75	95.9375	96.3125	0.99	63.5625	66.4375	56.8125
10DEC2013	3	1	21.035625	23.715625	22.638125	22.085	20.76	19.41625	19.256875	19.915	19.47375	19.134375	17.5175	0	0	0	0	0	0	0	0	0	0	0	68.766875	70.42125	71.89125	64.848125	53.4675	52.973125	61.57125	63.39875	67.268125	62.886875	62.746875	137.375	103.5	103.9375	100.75	96.13333333	94.5625	110.2666667	100.9375	97.75	95.9375	96.3125	84.375	63.5625	66.4375
11DEC2013	0	0	19.286875	21.035625	23.715625	22.638125	22.085	20.76	19.41625	19.256875	19.915	19.47375	19.134375	0	0	0	0	0	0	0	0	0	0	0	66.400625	68.766875	70.42125	71.89125	64.848125	53.4675	52.973125	61.57125	63.39875	67.268125	62.886875	123.0625	137.375	103.5	103.9375	100.75	96.13333333	94.5625	110.2666667	100.9375	97.75	95.9375	76.8125	84.375	63.5625
12DEC2013	1	1	20.09625	19.286875	21.035625	23.715625	22.638125	22.085	20.76	19.41625	19.256875	19.915	19.47375	0	0	0	0	0	0	0	0	0	0	0	66.316875	66.400625	68.766875	70.42125	71.89125	64.848125	53.4675	52.973125	61.57125	63.39875	67.268125	112.9375	123.0625	137.375	103.5	103.9375	100.75	96.13333333	94.5625	110.2666667	100.9375	97.75	70.3125	76.8125	84.375
13DEC2013	2	1	22.063125	20.09625	19.286875	21.035625	23.715625	22.638125	22.085	20.76	19.41625	19.256875	19.915	0	0	0	0	0	0	0	0	0	0	0	70.3075	66.316875	66.400625	68.766875	70.42125	71.89125	64.848125	53.4675	52.973125	61.57125	63.39875	106.9375	112.9375	123.0625	137.375	103.5	103.9375	100.75	96.13333333	94.5625	110.2666667	100.9375	67.8125	70.3125	76.8125
14DEC2013	1	1	20.98625	22.063125	20.09625	19.286875	21.035625	23.715625	22.638125	22.085	20.76	19.41625	19.256875	5.5	0	0	0	0	0	0	0	0	0	0	82.635625	70.3075	66.316875	66.400625	68.766875	70.42125	71.89125	64.848125	53.4675	52.973125	61.57125	1.05	106.9375	112.9375	123.0625	137.375	103.5	103.9375	100.75	96.13333333	94.5625	110.2666667	61.1875	67.8125	70.3125
15DEC2013	1	1	22.27875	20.98625	22.063125	20.09625	19.286875	21.035625	23.715625	22.638125	22.085	20.76	19.41625	0	5.5	0	0	0	0	0	0	0	0	0	84.45375	82.635625	70.3075	66.316875	66.400625	68.766875	70.42125	71.89125	64.848125	53.4675	52.973125	89.3125	1.05	106.9375	112.9375	123.0625	137.375	103.5	103.9375	100.75	96.13333333	94.5625	53.6875	61.1875	67.8125
16DEC2013	1	1	22.495	22.27875	20.98625	22.063125	20.09625	19.286875	21.035625	23.715625	22.638125	22.085	20.76	30	0	5.5	0	0	0	0	0	0	0	0	83.290625	84.45375	82.635625	70.3075	66.316875	66.400625	68.766875	70.42125	71.89125	64.848125	53.4675	79.125	89.3125	1.05	106.9375	112.9375	123.0625	137.375	103.5	103.9375	100.75	96.13333333	0.44	53.6875	61.1875
17DEC2013	0	0	17.98533333	22.495	22.27875	20.98625	22.063125	20.09625	19.286875	21.035625	23.715625	22.638125	22.085	24	30	0	5.5	0	0	0	0	0	0	0	88.514	83.290625	84.45375	82.635625	70.3075	66.316875	66.400625	68.766875	70.42125	71.89125	64.848125	34.76923077	79.125	89.3125	1.05	106.9375	112.9375	123.0625	137.375	103.5	103.9375	100.75	22.93333333	0.44	53.6875
18DEC2013	0	0	17.03866667	17.98533333	22.495	22.27875	20.98625	22.063125	20.09625	19.286875	21.035625	23.715625	22.638125	9	24	30	0	5.5	0	0	0	0	0	0	78.12	88.514	83.290625	84.45375	82.635625	70.3075	66.316875	66.400625	68.766875	70.42125	71.89125	30.5	34.76923077	79.125	89.3125	1.05	106.9375	112.9375	123.0625	137.375	103.5	103.9375	17.46666667	22.93333333	0.44
19DEC2013	0	0	15.32	17.03866667	17.98533333	22.495	22.27875	20.98625	22.063125	20.09625	19.286875	21.035625	23.715625	0.1	9	24	30	0	5.5	0	0	0	0	0	75.548125	78.12	88.514	83.290625	84.45375	82.635625	70.3075	66.316875	66.400625	68.766875	70.42125	65.66666667	30.5	34.76923077	79.125	89.3125	1.05	106.9375	112.9375	123.0625	137.375	103.5	41.875	17.46666667	22.93333333
20DEC2013	0	0	16.430625	15.32	17.03866667	17.98533333	22.495	22.27875	20.98625	22.063125	20.09625	19.286875	21.035625	0.1	0.1	9	24	30	0	5.5	0	0	0	0	75.20375	75.548125	78.12	88.514	83.290625	84.45375	82.635625	70.3075	66.316875	66.400625	68.766875	75.1875	65.66666667	30.5	34.76923077	79.125	89.3125	1.05	106.9375	112.9375	123.0625	137.375	50.125	41.875	17.46666667
21DEC2013	0	0	16.7025	16.430625	15.32	17.03866667	17.98533333	22.495	22.27875	20.98625	22.063125	20.09625	19.286875	0.3	0.1	0.1	9	24	30	0	5.5	0	0	0	75.9525	75.20375	75.548125	78.12	88.514	83.290625	84.45375	82.635625	70.3075	66.316875	66.400625	68.1875	75.1875	65.66666667	30.5	34.76923077	79.125	89.3125	1.05	106.9375	112.9375	123.0625	46.375	50.125	41.875
22DEC2013	0	0	16.98375	16.7025	16.430625	15.32	17.03866667	17.98533333	22.495	22.27875	20.98625	22.063125	20.09625	0	0.3	0.1	0.1	9	24	30	0	5.5	0	0	71.97125	75.9525	75.20375	75.548125	78.12	88.514	83.290625	84.45375	82.635625	70.3075	66.316875	70.25	68.1875	75.1875	65.66666667	30.5	34.76923077	79.125	89.3125	1.05	106.9375	112.9375	45.125	46.375	50.125
23DEC2013	0	0	18.813125	16.98375	16.7025	16.430625	15.32	17.03866667	17.98533333	22.495	22.27875	20.98625	22.063125	0	0	0.3	0.1	0.1	9	24	30	0	5.5	0	72.59375	71.97125	75.9525	75.20375	75.548125	78.12	88.514	83.290625	84.45375	82.635625	70.3075	70.125	70.25	68.1875	75.1875	65.66666667	30.5	34.76923077	79.125	89.3125	1.05	106.9375	36.3125	45.125	46.375
24DEC2013	0	0	18.260625	18.813125	16.98375	16.7025	16.430625	15.32	17.03866667	17.98533333	22.495	22.27875	20.98625	0	0	0	0.3	0.1	0.1	9	24	30	0	5.5	76.04866667	72.59375	71.97125	75.9525	75.20375	75.548125	78.12	88.514	83.290625	84.45375	82.635625	64.6875	70.125	70.25	68.1875	75.1875	65.66666667	30.5	34.76923077	79.125	89.3125	1.05	36.875	36.3125	45.125
25DEC2013	0	0	18.530625	18.260625	18.813125	16.98375	16.7025	16.430625	15.32	17.03866667	17.98533333	22.495	22.27875	0.5	0	0	0	0.3	0.1	0.1	9	24	30	0	77.644	76.04866667	72.59375	71.97125	75.9525	75.20375	75.548125	78.12	88.514	83.290625	84.45375	78.6875	64.6875	70.125	70.25	68.1875	75.1875	65.66666667	30.5	34.76923077	79.125	89.3125	47.4375	36.875	36.3125
26DEC2013	0	0	17.45	18.530625	18.260625	18.813125	16.98375	16.7025	16.430625	15.32	17.03866667	17.98533333	22.495	0	0.5	0	0	0	0.3	0.1	0.1	9	24	30	74.146875	77.644	76.04866667	72.59375	71.97125	75.9525	75.20375	75.548125	78.12	88.514	83.290625	75.4375	78.6875	64.6875	70.125	70.25	68.1875	75.1875	65.66666667	30.5	34.76923077	79.125	41.07142857	47.4375	36.875
27DEC2013	0	0	13.99625	17.45	18.530625	18.260625	18.813125	16.98375	16.7025	16.430625	15.32	17.03866667	17.98533333	0	0	0.5	0	0	0	0.3	0.1	0.1	9	24	60.809375	74.146875	77.644	76.04866667	72.59375	71.97125	75.9525	75.20375	75.548125	78.12	88.514	181.3125	75.4375	78.6875	64.6875	70.125	70.25	68.1875	75.1875	65.66666667	30.5	34.76923077	117.4666667	41.07142857	47.4375
28DEC2013	0	0	14.063125	13.99625	17.45	18.530625	18.260625	18.813125	16.98375	16.7025	16.430625	15.32	17.03866667	0	0	0	0.5	0	0	0	0.3	0.1	0.1	9	69.263125	60.809375	74.146875	77.644	76.04866667	72.59375	71.97125	75.9525	75.20375	75.548125	78.12	118.875	181.3125	75.4375	78.6875	64.6875	70.125	70.25	68.1875	75.1875	65.66666667	30.5	73.3125	117.4666667	41.07142857
29DEC2013	0	0	15.4625	14.063125	13.99625	17.45	18.530625	18.260625	18.813125	16.98375	16.7025	16.430625	15.32	0	0	0	0	0.5	0	0	0	0.3	0.1	0.1	70.419375	69.263125	60.809375	74.146875	77.644	76.04866667	72.59375	71.97125	75.9525	75.20375	75.548125	85.4375	118.875	181.3125	75.4375	78.6875	64.6875	70.125	70.25	68.1875	75.1875	65.66666667	57.0625	73.3125	117.4666667
30DEC2013	0	0	17.243125	15.4625	14.063125	13.99625	17.45	18.530625	18.260625	18.813125	16.98375	16.7025	16.430625	0	0	0	0	0	0.5	0	0	0	0.3	0.1	68.833125	70.419375	69.263125	60.809375	74.146875	77.644	76.04866667	72.59375	71.97125	75.9525	75.20375	93.5625	85.4375	118.875	181.3125	75.4375	78.6875	64.6875	70.125	70.25	68.1875	75.1875	59.625	57.0625	73.3125
31DEC2013	0	0	18.364375	17.243125	15.4625	14.063125	13.99625	17.45	18.530625	18.260625	18.813125	16.98375	16.7025	0	0	0	0	0	0	0.5	0	0	0	0.3	70.3225	68.833125	70.419375	69.263125	60.809375	74.146875	77.644	76.04866667	72.59375	71.97125	75.9525	110.5625	93.5625	85.4375	118.875	181.3125	75.4375	78.6875	64.6875	70.125	70.25	68.1875	67.4375	59.625	57.0625
01JAN2014	0	0	19.015625	18.364375	17.243125	15.4625	14.063125	13.99625	17.45	18.530625	18.260625	18.813125	16.98375	0	0	0	0	0	0	0	0.5	0	0	0	68.823125	70.3225	68.833125	70.419375	69.263125	60.809375	74.146875	77.644	76.04866667	72.59375	71.97125	99.5	110.5625	93.5625	85.4375	118.875	181.3125	75.4375	78.6875	64.6875	70.125	70.25	67.375	67.4375	59.625
02JAN2014	0	0	20.981875	19.015625	18.364375	17.243125	15.4625	14.063125	13.99625	17.45	18.530625	18.260625	18.813125	0	0	0	0	0	0	0	0	0.5	0	0	65.773125	68.823125	70.3225	68.833125	70.419375	69.263125	60.809375	74.146875	77.644	76.04866667	72.59375	93.375	99.5	110.5625	93.5625	85.4375	118.875	181.3125	75.4375	78.6875	64.6875	70.125	60.3125	67.375	67.4375
03JAN2014	0	0	23.299375	20.981875	19.015625	18.364375	17.243125	15.4625	14.063125	13.99625	17.45	18.530625	18.260625	0	0	0	0	0	0	0	0	0	0.5	0	67.13625	65.773125	68.823125	70.3225	68.833125	70.419375	69.263125	60.809375	74.146875	77.644	76.04866667	84.6875	93.375	99.5	110.5625	93.5625	85.4375	118.875	181.3125	75.4375	78.6875	64.6875	52.5	60.3125	67.375
04JAN2014	0	0	20.881875	23.299375	20.981875	19.015625	18.364375	17.243125	15.4625	14.063125	13.99625	17.45	18.530625	0	0	0	0	0	0	0	0	0	0	0.5	66.348125	67.13625	65.773125	68.823125	70.3225	68.833125	70.419375	69.263125	60.809375	74.146875	77.644	156.6875	84.6875	93.375	99.5	110.5625	93.5625	85.4375	118.875	181.3125	75.4375	78.6875	94.6875	52.5	60.3125
05JAN2014	0	0	18.1725	20.881875	23.299375	20.981875	19.015625	18.364375	17.243125	15.4625	14.063125	13.99625	17.45	0	0	0	0	0	0	0	0	0	0	0	65.211875	66.348125	67.13625	65.773125	68.823125	70.3225	68.833125	70.419375	69.263125	60.809375	74.146875	181.875	156.6875	84.6875	93.375	99.5	110.5625	93.5625	85.4375	118.875	181.3125	75.4375	120.4375	94.6875	52.5
06JAN2014	0	0	19.28375	18.1725	20.881875	23.299375	20.981875	19.015625	18.364375	17.243125	15.4625	14.063125	13.99625	0	0	0	0	0	0	0	0	0	0	0	62.411875	65.211875	66.348125	67.13625	65.773125	68.823125	70.3225	68.833125	70.419375	69.263125	60.809375	136	181.875	156.6875	84.6875	93.375	99.5	110.5625	93.5625	85.4375	118.875	181.3125	88.625	120.4375	94.6875
07JAN2014	0	0	20.295	19.28375	18.1725	20.881875	23.299375	20.981875	19.015625	18.364375	17.243125	15.4625	14.063125	0	0	0	0	0	0	0	0	0	0	0	65.925625	62.411875	65.211875	66.348125	67.13625	65.773125	68.823125	70.3225	68.833125	70.419375	69.263125	121.0625	136	181.875	156.6875	84.6875	93.375	99.5	110.5625	93.5625	85.4375	118.875	77.6875	88.625	120.4375
08JAN2014	0	0	21.29625	20.295	19.28375	18.1725	20.881875	23.299375	20.981875	19.015625	18.364375	17.243125	15.4625	0	0	0	0	0	0	0	0	0	0	0	67.578125	65.925625	62.411875	65.211875	66.348125	67.13625	65.773125	68.823125	70.3225	68.833125	70.419375	105.9375	121.0625	136	181.875	156.6875	84.6875	93.375	99.5	110.5625	93.5625	85.4375	64.625	77.6875	88.625
09JAN2014	0	0	17.41375	21.29625	20.295	19.28375	18.1725	20.881875	23.299375	20.981875	19.015625	18.364375	17.243125	0	0	0	0	0	0	0	0	0	0	0	69.4175	67.578125	65.925625	62.411875	65.211875	66.348125	67.13625	65.773125	68.823125	70.3225	68.833125	90.375	105.9375	121.0625	136	181.875	156.6875	84.6875	93.375	99.5	110.5625	93.5625	45.25	64.625	77.6875
10JAN2014	0	0	17.364375	17.41375	21.29625	20.295	19.28375	18.1725	20.881875	23.299375	20.981875	19.015625	18.364375	0	0	0	0	0	0	0	0	0	0	0	71.056875	69.4175	67.578125	65.925625	62.411875	65.211875	66.348125	67.13625	65.773125	68.823125	70.3225	82.9375	90.375	105.9375	121.0625	136	181.875	156.6875	84.6875	93.375	99.5	110.5625	41.5625	45.25	64.625
11JAN2014	0	0	18.72375	17.364375	17.41375	21.29625	20.295	19.28375	18.1725	20.881875	23.299375	20.981875	19.015625	0	0	0	0	0	0	0	0	0	0	0	74.295625	71.056875	69.4175	67.578125	65.925625	62.411875	65.211875	66.348125	67.13625	65.773125	68.823125	77.625	82.9375	90.375	105.9375	121.0625	136	181.875	156.6875	84.6875	93.375	99.5	42.0625	41.5625	45.25
12JAN2014	0	0	19.201875	18.72375	17.364375	17.41375	21.29625	20.295	19.28375	18.1725	20.881875	23.299375	20.981875	0	0	0	0	0	0	0	0	0	0	0	75.336875	74.295625	71.056875	69.4175	67.578125	65.925625	62.411875	65.211875	66.348125	67.13625	65.773125	99.25	77.625	82.9375	90.375	105.9375	121.0625	136	181.875	156.6875	84.6875	93.375	54.75	42.0625	41.5625
13JAN2014	0	0	17.826875	19.201875	18.72375	17.364375	17.41375	21.29625	20.295	19.28375	18.1725	20.881875	23.299375	0	0	0	0	0	0	0	0	0	0	0	72.191875	75.336875	74.295625	71.056875	69.4175	67.578125	65.925625	62.411875	65.211875	66.348125	67.13625	81.6875	99.25	77.625	82.9375	90.375	105.9375	121.0625	136	181.875	156.6875	84.6875	40.86666667	54.75	42.0625
14JAN2014	0	0	16.479375	17.826875	19.201875	18.72375	17.364375	17.41375	21.29625	20.295	19.28375	18.1725	20.881875	0	0	0	0	0	0	0	0	0	0	0	72.8325	72.191875	75.336875	74.295625	71.056875	69.4175	67.578125	65.925625	62.411875	65.211875	66.348125	88.5625	81.6875	99.25	77.625	82.9375	90.375	105.9375	121.0625	136	181.875	156.6875	41.6	40.86666667	54.75
15JAN2014	1	1	16.501875	16.479375	17.826875	19.201875	18.72375	17.364375	17.41375	21.29625	20.295	19.28375	18.1725	0	0	0	0	0	0	0	0	0	0	0	67.831875	72.8325	72.191875	75.336875	74.295625	71.056875	69.4175	67.578125	65.925625	62.411875	65.211875	82.3125	88.5625	81.6875	99.25	77.625	82.9375	90.375	105.9375	121.0625	136	181.875	33.33333333	41.6	40.86666667
16JAN2014	0	0	17.43375	16.501875	16.479375	17.826875	19.201875	18.72375	17.364375	17.41375	21.29625	20.295	19.28375	0	0	0	0	0	0	0	0	0	0	0	64.82	67.831875	72.8325	72.191875	75.336875	74.295625	71.056875	69.4175	67.578125	65.925625	62.411875	84.25	82.3125	88.5625	81.6875	99.25	77.625	82.9375	90.375	105.9375	121.0625	136	38.8125	33.33333333	41.6
17JAN2014	0	0	18.025625	17.43375	16.501875	16.479375	17.826875	19.201875	18.72375	17.364375	17.41375	21.29625	20.295	0	0	0	0	0	0	0	0	0	0	0	65.989375	64.82	67.831875	72.8325	72.191875	75.336875	74.295625	71.056875	69.4175	67.578125	65.925625	95	84.25	82.3125	88.5625	81.6875	99.25	77.625	82.9375	90.375	105.9375	121.0625	42.5	38.8125	33.33333333
18JAN2014	0	0	16.526875	18.025625	17.43375	16.501875	16.479375	17.826875	19.201875	18.72375	17.364375	17.41375	21.29625	0	0	0	0	0	0	0	0	0	0	0	61.08125	65.989375	64.82	67.831875	72.8325	72.191875	75.336875	74.295625	71.056875	69.4175	67.578125	138.375	95	84.25	82.3125	88.5625	81.6875	99.25	77.625	82.9375	90.375	105.9375	64.6875	42.5	38.8125
19JAN2014	0	0	15.675625	16.526875	18.025625	17.43375	16.501875	16.479375	17.826875	19.201875	18.72375	17.364375	17.41375	0	0	0	0	0	0	0	0	0	0	0	62.805	61.08125	65.989375	64.82	67.831875	72.8325	72.191875	75.336875	74.295625	71.056875	69.4175	137.5	138.375	95	84.25	82.3125	88.5625	81.6875	99.25	77.625	82.9375	90.375	88.625	64.6875	42.5
20JAN2014	0	0	16.998125	15.675625	16.526875	18.025625	17.43375	16.501875	16.479375	17.826875	19.201875	18.72375	17.364375	0	0	0	0	0	0	0	0	0	0	0	64.70125	62.805	61.08125	65.989375	64.82	67.831875	72.8325	72.191875	75.336875	74.295625	71.056875	102.375	137.5	138.375	95	84.25	82.3125	88.5625	81.6875	99.25	77.625	82.9375	57.875	88.625	64.6875
21JAN2014	0	0	15.06625	16.998125	15.675625	16.526875	18.025625	17.43375	16.501875	16.479375	17.826875	19.201875	18.72375	0	0	0	0	0	0	0	0	0	0	0	63.40375	64.70125	62.805	61.08125	65.989375	64.82	67.831875	72.8325	72.191875	75.336875	74.295625	155.125	102.375	137.5	138.375	95	84.25	82.3125	88.5625	81.6875	99.25	77.625	67.25	57.875	88.625
22JAN2014	2	1	13.865625	15.06625	16.998125	15.675625	16.526875	18.025625	17.43375	16.501875	16.479375	17.826875	19.201875	0	0	0	0	0	0	0	0	0	0	0	57.390625	63.40375	64.70125	62.805	61.08125	65.989375	64.82	67.831875	72.8325	72.191875	75.336875	114.9375	155.125	102.375	137.5	138.375	95	84.25	82.3125	88.5625	81.6875	99.25	47	67.25	57.875
23JAN2014	0	0	15.346875	13.865625	15.06625	16.998125	15.675625	16.526875	18.025625	17.43375	16.501875	16.479375	17.826875	0	0	0	0	0	0	0	0	0	0	0	61.53875	57.390625	63.40375	64.70125	62.805	61.08125	65.989375	64.82	67.831875	72.8325	72.191875	86.0625	114.9375	155.125	102.375	137.5	138.375	95	84.25	82.3125	88.5625	81.6875	44.75	47	67.25
24JAN2014	0	0	16.875	15.346875	13.865625	15.06625	16.998125	15.675625	16.526875	18.025625	17.43375	16.501875	16.479375	0	0	0	0	0	0	0	0	0	0	0	57.4625	61.53875	57.390625	63.40375	64.70125	62.805	61.08125	65.989375	64.82	67.831875	72.8325	78.1875	86.0625	114.9375	155.125	102.375	137.5	138.375	95	84.25	82.3125	88.5625	44.1875	44.75	47
25JAN2014	0	0	19.49125	16.875	15.346875	13.865625	15.06625	16.998125	15.675625	16.526875	18.025625	17.43375	16.501875	0	0	0	0	0	0	0	0	0	0	0	47.341875	57.4625	61.53875	57.390625	63.40375	64.70125	62.805	61.08125	65.989375	64.82	67.831875	63.625	78.1875	86.0625	114.9375	155.125	102.375	137.5	138.375	95	84.25	82.3125	33.8125	44.1875	44.75
26JAN2014	0	0	19.489375	19.49125	16.875	15.346875	13.865625	15.06625	16.998125	15.675625	16.526875	18.025625	17.43375	0	0	0	0	0	0	0	0	0	0	0	56.17625	47.341875	57.4625	61.53875	57.390625	63.40375	64.70125	62.805	61.08125	65.989375	64.82	94.1875	63.625	78.1875	86.0625	114.9375	155.125	102.375	137.5	138.375	95	84.25	48	33.8125	44.1875
27JAN2014	1	1	17.851875	19.489375	19.49125	16.875	15.346875	13.865625	15.06625	16.998125	15.675625	16.526875	18.025625	0	0	0	0	0	0	0	0	0	0	0	70.29875	56.17625	47.341875	57.4625	61.53875	57.390625	63.40375	64.70125	62.805	61.08125	65.989375	114.875	94.1875	63.625	78.1875	86.0625	114.9375	155.125	102.375	137.5	138.375	95	56	48	33.8125
28JAN2014	0	0	19.08625	17.851875	19.489375	19.49125	16.875	15.346875	13.865625	15.06625	16.998125	15.675625	16.526875	0	0	0	0	0	0	0	0	0	0	0	73.398125	70.29875	56.17625	47.341875	57.4625	61.53875	57.390625	63.40375	64.70125	62.805	61.08125	100.875	114.875	94.1875	63.625	78.1875	86.0625	114.9375	155.125	102.375	137.5	138.375	47.6	56	48
29JAN2014	0	0	19.8375	19.08625	17.851875	19.489375	19.49125	16.875	15.346875	13.865625	15.06625	16.998125	15.675625	0	0	0	0	0	0	0	0	0	0	0	72.343125	73.398125	70.29875	56.17625	47.341875	57.4625	61.53875	57.390625	63.40375	64.70125	62.805	102.7333333	100.875	114.875	94.1875	63.625	78.1875	86.0625	114.9375	155.125	102.375	137.5	55.86666667	47.6	56
30JAN2014	0	0	20.663125	19.8375	19.08625	17.851875	19.489375	19.49125	16.875	15.346875	13.865625	15.06625	16.998125	0	0	0	0	0	0	0	0	0	0	0	68.433125	72.343125	73.398125	70.29875	56.17625	47.341875	57.4625	61.53875	57.390625	63.40375	64.70125	110.4375	102.7333333	100.875	114.875	94.1875	63.625	78.1875	86.0625	114.9375	155.125	102.375	72.0625	55.86666667	47.6
31JAN2014	0	0	20.955625	20.663125	19.8375	19.08625	17.851875	19.489375	19.49125	16.875	15.346875	13.865625	15.06625	0	0	0	0	0	0	0	0	0	0	0	66.99125	68.433125	72.343125	73.398125	70.29875	56.17625	47.341875	57.4625	61.53875	57.390625	63.40375	94.0625	110.4375	102.7333333	100.875	114.875	94.1875	63.625	78.1875	86.0625	114.9375	155.125	69.1875	72.0625	55.86666667
01FEB2014	0	0	21.978125	20.955625	20.663125	19.8375	19.08625	17.851875	19.489375	19.49125	16.875	15.346875	13.865625	0	0	0	0	0	0	0	0	0	0	0	61.288125	66.99125	68.433125	72.343125	73.398125	70.29875	56.17625	47.341875	57.4625	61.53875	57.390625	75.875	94.0625	110.4375	102.7333333	100.875	114.875	94.1875	63.625	78.1875	86.0625	114.9375	47.625	69.1875	72.0625
02FEB2014	0	0	23.23	21.978125	20.955625	20.663125	19.8375	19.08625	17.851875	19.489375	19.49125	16.875	15.346875	0.3	0	0	0	0	0	0	0	0	0	0	64.364375	61.288125	66.99125	68.433125	72.343125	73.398125	70.29875	56.17625	47.341875	57.4625	61.53875	60.1875	75.875	94.0625	110.4375	102.7333333	100.875	114.875	94.1875	63.625	78.1875	86.0625	34.33333333	47.625	69.1875
03FEB2014	0	0	23.85875	23.23	21.978125	20.955625	20.663125	19.8375	19.08625	17.851875	19.489375	19.49125	16.875	0.6	0.3	0	0	0	0	0	0	0	0	0	77.208125	64.364375	61.288125	66.99125	68.433125	72.343125	73.398125	70.29875	56.17625	47.341875	57.4625	49.125	60.1875	75.875	94.0625	110.4375	102.7333333	100.875	114.875	94.1875	63.625	78.1875	24.6875	34.33333333	47.625
04FEB2014	0	0	21.513125	23.85875	23.23	21.978125	20.955625	20.663125	19.8375	19.08625	17.851875	19.489375	19.49125	0.1	0.6	0.3	0	0	0	0	0	0	0	0	74.06375	77.208125	64.364375	61.288125	66.99125	68.433125	72.343125	73.398125	70.29875	56.17625	47.341875	99.4375	49.125	60.1875	75.875	94.0625	110.4375	102.7333333	100.875	114.875	94.1875	63.625	43.75	24.6875	34.33333333
05FEB2014	0	0	21.11	21.513125	23.85875	23.23	21.978125	20.955625	20.663125	19.8375	19.08625	17.851875	19.489375	0	0.1	0.6	0.3	0	0	0	0	0	0	0	73.89625	74.06375	77.208125	64.364375	61.288125	66.99125	68.433125	72.343125	73.398125	70.29875	56.17625	59.875	99.4375	49.125	60.1875	75.875	94.0625	110.4375	102.7333333	100.875	114.875	94.1875	27.625	43.75	24.6875
06FEB2014	1	1	23.813125	21.11	21.513125	23.85875	23.23	21.978125	20.955625	20.663125	19.8375	19.08625	17.851875	0	0	0.1	0.6	0.3	0	0	0	0	0	0	78.158125	73.89625	74.06375	77.208125	64.364375	61.288125	66.99125	68.433125	72.343125	73.398125	70.29875	69.4375	59.875	99.4375	49.125	60.1875	75.875	94.0625	110.4375	102.7333333	100.875	114.875	27.375	27.625	43.75
07FEB2014	0	0	23.16	23.813125	21.11	21.513125	23.85875	23.23	21.978125	20.955625	20.663125	19.8375	19.08625	0	0	0	0.1	0.6	0.3	0	0	0	0	0	78.34875	78.158125	73.89625	74.06375	77.208125	64.364375	61.288125	66.99125	68.433125	72.343125	73.398125	62.6875	69.4375	59.875	99.4375	49.125	60.1875	75.875	94.0625	110.4375	102.7333333	100.875	28.75	27.375	27.625
08FEB2014	0	0	21.41875	23.16	23.813125	21.11	21.513125	23.85875	23.23	21.978125	20.955625	20.663125	19.8375	0	0	0	0	0.1	0.6	0.3	0	0	0	0	74.6275	78.34875	78.158125	73.89625	74.06375	77.208125	64.364375	61.288125	66.99125	68.433125	72.343125	70.5625	62.6875	69.4375	59.875	99.4375	49.125	60.1875	75.875	94.0625	110.4375	102.7333333	34.3125	28.75	27.375
09FEB2014	0	0	20.23875	21.41875	23.16	23.813125	21.11	21.513125	23.85875	23.23	21.978125	20.955625	20.663125	0	0	0	0	0	0.1	0.6	0.3	0	0	0	72.331875	74.6275	78.34875	78.158125	73.89625	74.06375	77.208125	64.364375	61.288125	66.99125	68.433125	60.5	70.5625	62.6875	69.4375	59.875	99.4375	49.125	60.1875	75.875	94.0625	110.4375	28.9375	34.3125	28.75
10FEB2014	0	0	13.0975	20.23875	21.41875	23.16	23.813125	21.11	21.513125	23.85875	23.23	21.978125	20.955625	16	0	0	0	0	0	0.1	0.6	0.3	0	0	82.6825	72.331875	74.6275	78.34875	78.158125	73.89625	74.06375	77.208125	64.364375	61.288125	66.99125	37.26666667	60.5	70.5625	62.6875	69.4375	59.875	99.4375	49.125	60.1875	75.875	94.0625	16.75	28.9375	34.3125
11FEB2014	0	0	12.456875	13.0975	20.23875	21.41875	23.16	23.813125	21.11	21.513125	23.85875	23.23	21.978125	4.5	16	0	0	0	0	0	0.1	0.6	0.3	0	74.5875	82.6825	72.331875	74.6275	78.34875	78.158125	73.89625	74.06375	77.208125	64.364375	61.288125	48.2	37.26666667	60.5	70.5625	62.6875	69.4375	59.875	99.4375	49.125	60.1875	75.875	25.8125	16.75	28.9375
12FEB2014	0	0	15.918125	12.456875	13.0975	20.23875	21.41875	23.16	23.813125	21.11	21.513125	23.85875	23.23	0	4.5	16	0	0	0	0	0	0.1	0.6	0.3	70.848125	74.5875	82.6825	72.331875	74.6275	78.34875	78.158125	73.89625	74.06375	77.208125	64.364375	66	48.2	37.26666667	60.5	70.5625	62.6875	69.4375	59.875	99.4375	49.125	60.1875	36.375	25.8125	16.75
13FEB2014	0	0	16.93	15.918125	12.456875	13.0975	20.23875	21.41875	23.16	23.813125	21.11	21.513125	23.85875	0.3	0	4.5	16	0	0	0	0	0	0.1	0.6	79.00125	70.848125	74.5875	82.6825	72.331875	74.6275	78.34875	78.158125	73.89625	74.06375	77.208125	62.875	66	48.2	37.26666667	60.5	70.5625	62.6875	69.4375	59.875	99.4375	49.125	34.8125	36.375	25.8125
14FEB2014	0	0	14.5775	16.93	15.918125	12.456875	13.0975	20.23875	21.41875	23.16	23.813125	21.11	21.513125	3	0.3	0	4.5	16	0	0	0	0	0	0.1	80.14625	79.00125	70.848125	74.5875	82.6825	72.331875	74.6275	78.34875	78.158125	73.89625	74.06375	51.25	62.875	66	48.2	37.26666667	60.5	70.5625	62.6875	69.4375	59.875	99.4375	28.5	34.8125	36.375
15FEB2014	0	0	16.30625	14.5775	16.93	15.918125	12.456875	13.0975	20.23875	21.41875	23.16	23.813125	21.11	0	3	0.3	0	4.5	16	0	0	0	0	0	72.760625	80.14625	79.00125	70.848125	74.5875	82.6825	72.331875	74.6275	78.34875	78.158125	73.89625	66.8125	51.25	62.875	66	48.2	37.26666667	60.5	70.5625	62.6875	69.4375	59.875	37.6875	28.5	34.8125
16FEB2014	0	0	18.95875	16.30625	14.5775	16.93	15.918125	12.456875	13.0975	20.23875	21.41875	23.16	23.813125	0	0	3	0.3	0	4.5	16	0	0	0	0	72.794375	72.760625	80.14625	79.00125	70.848125	74.5875	82.6825	72.331875	74.6275	78.34875	78.158125	72.4375	66.8125	51.25	62.875	66	48.2	37.26666667	60.5	70.5625	62.6875	69.4375	39.6875	37.6875	28.5
17FEB2014	0	0	21.5925	18.95875	16.30625	14.5775	16.93	15.918125	12.456875	13.0975	20.23875	21.41875	23.16	0	0	0	3	0.3	0	4.5	16	0	0	0	73.31375	72.794375	72.760625	80.14625	79.00125	70.848125	74.5875	82.6825	72.331875	74.6275	78.34875	71.2	72.4375	66.8125	51.25	62.875	66	48.2	37.26666667	60.5	70.5625	62.6875	34.4375	39.6875	37.6875
18FEB2014	0	0	22.818125	21.5925	18.95875	16.30625	14.5775	16.93	15.918125	12.456875	13.0975	20.23875	21.41875	0	0	0	0	3	0.3	0	4.5	16	0	0	76.090625	73.31375	72.794375	72.760625	80.14625	79.00125	70.848125	74.5875	82.6825	72.331875	74.6275	54.93333333	71.2	72.4375	66.8125	51.25	62.875	66	48.2	37.26666667	60.5	70.5625	19.9375	34.4375	39.6875
19FEB2014	0	0	15.543125	22.818125	21.5925	18.95875	16.30625	14.5775	16.93	15.918125	12.456875	13.0975	20.23875	0.8	0	0	0	0	3	0.3	0	4.5	16	0	75.8	76.090625	73.31375	72.794375	72.760625	80.14625	79.00125	70.848125	74.5875	82.6825	72.331875	43.875	54.93333333	71.2	72.4375	66.8125	51.25	62.875	66	48.2	37.26666667	60.5	15.26666667	19.9375	34.4375
20FEB2014	0	0	14.9625	15.543125	22.818125	21.5925	18.95875	16.30625	14.5775	16.93	15.918125	12.456875	13.0975	1	0.8	0	0	0	0	3	0.3	0	4.5	16	66.22	75.8	76.090625	73.31375	72.794375	72.760625	80.14625	79.00125	70.848125	74.5875	82.6825	69.6875	43.875	54.93333333	71.2	72.4375	66.8125	51.25	62.875	66	48.2	37.26666667	30.53333333	15.26666667	19.9375
21FEB2014	0	0	15.234375	14.9625	15.543125	22.818125	21.5925	18.95875	16.30625	14.5775	16.93	15.918125	12.456875	0	1	0.8	0	0	0	0	3	0.3	0	4.5	62.66375	66.22	75.8	76.090625	73.31375	72.794375	72.760625	80.14625	79.00125	70.848125	74.5875	92.0625	69.6875	43.875	54.93333333	71.2	72.4375	66.8125	51.25	62.875	66	48.2	49.4375	30.53333333	15.26666667
22FEB2014	0	0	17.59625	15.234375	14.9625	15.543125	22.818125	21.5925	18.95875	16.30625	14.5775	16.93	15.918125	0	0	1	0.8	0	0	0	0	3	0.3	0	66.121875	62.66375	66.22	75.8	76.090625	73.31375	72.794375	72.760625	80.14625	79.00125	70.848125	89.4375	92.0625	69.6875	43.875	54.93333333	71.2	72.4375	66.8125	51.25	62.875	66	40.1875	49.4375	30.53333333
23FEB2014	0	0	18.3825	17.59625	15.234375	14.9625	15.543125	22.818125	21.5925	18.95875	16.30625	14.5775	16.93	0	0	0	1	0.8	0	0	0	0	3	0.3	72.109375	66.121875	62.66375	66.22	75.8	76.090625	73.31375	72.794375	72.760625	80.14625	79.00125	85.9375	89.4375	92.0625	69.6875	43.875	54.93333333	71.2	72.4375	66.8125	51.25	62.875	41.8125	40.1875	49.4375
24FEB2014	0	0	19.1975	18.3825	17.59625	15.234375	14.9625	15.543125	22.818125	21.5925	18.95875	16.30625	14.5775	0	0	0	0	1	0.8	0	0	0	0	3	70.863125	72.109375	66.121875	62.66375	66.22	75.8	76.090625	73.31375	72.794375	72.760625	80.14625	98.5625	85.9375	89.4375	92.0625	69.6875	43.875	54.93333333	71.2	72.4375	66.8125	51.25	47.33333333	41.8125	40.1875
25FEB2014	0	0	20.458125	19.1975	18.3825	17.59625	15.234375	14.9625	15.543125	22.818125	21.5925	18.95875	16.30625	0	0	0	0	0	1	0.8	0	0	0	0	68.264375	70.863125	72.109375	66.121875	62.66375	66.22	75.8	76.090625	73.31375	72.794375	72.760625	103.25	98.5625	85.9375	89.4375	92.0625	69.6875	43.875	54.93333333	71.2	72.4375	66.8125	54.4	47.33333333	41.8125
26FEB2014	0	0	22.38625	20.458125	19.1975	18.3825	17.59625	15.234375	14.9625	15.543125	22.818125	21.5925	18.95875	0	0	0	0	0	0	1	0.8	0	0	0	62.980625	68.264375	70.863125	72.109375	66.121875	62.66375	66.22	75.8	76.090625	73.31375	72.794375	88.5	103.25	98.5625	85.9375	89.4375	92.0625	69.6875	43.875	54.93333333	71.2	72.4375	45	54.4	47.33333333
27FEB2014	0	0	22.28	22.38625	20.458125	19.1975	18.3825	17.59625	15.234375	14.9625	15.543125	22.818125	21.5925	0	0	0	0	0	0	0	1	0.8	0	0	70.285625	62.980625	68.264375	70.863125	72.109375	66.121875	62.66375	66.22	75.8	76.090625	73.31375	97.3125	88.5	103.25	98.5625	85.9375	89.4375	92.0625	69.6875	43.875	54.93333333	71.2	45.9375	45	54.4
28FEB2014	0	0	21.96375	22.28	22.38625	20.458125	19.1975	18.3825	17.59625	15.234375	14.9625	15.543125	22.818125	0	0	0	0	0	0	0	0	1	0.8	0	76.495	70.285625	62.980625	68.264375	70.863125	72.109375	66.121875	62.66375	66.22	75.8	76.090625	95.6875	97.3125	88.5	103.25	98.5625	85.9375	89.4375	92.0625	69.6875	43.875	54.93333333	44.375	45.9375	45
01MAR2014	0	0	22.746875	21.96375	22.28	22.38625	20.458125	19.1975	18.3825	17.59625	15.234375	14.9625	15.543125	0	0	0	0	0	0	0	0	0	1	0.8	74.241875	76.495	70.285625	62.980625	68.264375	70.863125	72.109375	66.121875	62.66375	66.22	75.8	69.13333333	95.6875	97.3125	88.5	103.25	98.5625	85.9375	89.4375	92.0625	69.6875	43.875	39.75	44.375	45.9375
02MAR2014	0	0	22.011875	22.746875	21.96375	22.28	22.38625	20.458125	19.1975	18.3825	17.59625	15.234375	14.9625	0	0	0	0	0	0	0	0	0	0	1	74.103125	74.241875	76.495	70.285625	62.980625	68.264375	70.863125	72.109375	66.121875	62.66375	66.22	88.06666667	69.13333333	95.6875	97.3125	88.5	103.25	98.5625	85.9375	89.4375	92.0625	69.6875	39.9375	39.75	44.375
03MAR2014	0	0	19.47125	22.011875	22.746875	21.96375	22.28	22.38625	20.458125	19.1975	18.3825	17.59625	15.234375	0	0	0	0	0	0	0	0	0	0	0	73.744375	74.103125	74.241875	76.495	70.285625	62.980625	68.264375	70.863125	72.109375	66.121875	62.66375	86.26666667	88.06666667	69.13333333	95.6875	97.3125	88.5	103.25	98.5625	85.9375	89.4375	92.0625	45.875	39.9375	39.75
04MAR2014	0	0	20.9975	19.47125	22.011875	22.746875	21.96375	22.28	22.38625	20.458125	19.1975	18.3825	17.59625	0	0	0	0	0	0	0	0	0	0	0	73.3325	73.744375	74.103125	74.241875	76.495	70.285625	62.980625	68.264375	70.863125	72.109375	66.121875	105.4	86.26666667	88.06666667	69.13333333	95.6875	97.3125	88.5	103.25	98.5625	85.9375	89.4375	56.4375	45.875	39.9375
05MAR2014	0	0	20.56066667	20.9975	19.47125	22.011875	22.746875	21.96375	22.28	22.38625	20.458125	19.1975	18.3825	0	0	0	0	0	0	0	0	0	0	0	71.826	73.3325	73.744375	74.103125	74.241875	76.495	70.285625	62.980625	68.264375	70.863125	72.109375	79.53333333	105.4	86.26666667	88.06666667	69.13333333	95.6875	97.3125	88.5	103.25	98.5625	85.9375	38.8	56.4375	45.875
06MAR2014	0	0	19.6125	20.56066667	20.9975	19.47125	22.011875	22.746875	21.96375	22.28	22.38625	20.458125	19.1975	0.1	0	0	0	0	0	0	0	0	0	0	71.27	71.826	73.3325	73.744375	74.103125	74.241875	76.495	70.285625	62.980625	68.264375	70.863125	86.5625	79.53333333	105.4	86.26666667	88.06666667	69.13333333	95.6875	97.3125	88.5	103.25	98.5625	43.75	38.8	56.4375
07MAR2014	0	0	19.199375	19.6125	20.56066667	20.9975	19.47125	22.011875	22.746875	21.96375	22.28	22.38625	20.458125	0	0.1	0	0	0	0	0	0	0	0	0	71.956875	71.27	71.826	73.3325	73.744375	74.103125	74.241875	76.495	70.285625	62.980625	68.264375	73.625	86.5625	79.53333333	105.4	86.26666667	88.06666667	69.13333333	95.6875	97.3125	88.5	103.25	38.8125	43.75	38.8
08MAR2014	0	0	19.411875	19.199375	19.6125	20.56066667	20.9975	19.47125	22.011875	22.746875	21.96375	22.28	22.38625	0	0	0.1	0	0	0	0	0	0	0	0	74.6175	71.956875	71.27	71.826	73.3325	73.744375	74.103125	74.241875	76.495	70.285625	62.980625	90.2	73.625	86.5625	79.53333333	105.4	86.26666667	88.06666667	69.13333333	95.6875	97.3125	88.5	52.1875	38.8125	43.75
09MAR2014	0	0	17.601875	19.411875	19.199375	19.6125	20.56066667	20.9975	19.47125	22.011875	22.746875	21.96375	22.28	0	0	0	0.1	0	0	0	0	0	0	0	72.00875	74.6175	71.956875	71.27	71.826	73.3325	73.744375	74.103125	74.241875	76.495	70.285625	62.53333333	90.2	73.625	86.5625	79.53333333	105.4	86.26666667	88.06666667	69.13333333	95.6875	97.3125	37.5625	52.1875	38.8125
10MAR2014	0	0	18.33125	17.601875	19.411875	19.199375	19.6125	20.56066667	20.9975	19.47125	22.011875	22.746875	21.96375	0	0	0	0	0.1	0	0	0	0	0	0	71.2025	72.00875	74.6175	71.956875	71.27	71.826	73.3325	73.744375	74.103125	74.241875	76.495	89.46666667	62.53333333	90.2	73.625	86.5625	79.53333333	105.4	86.26666667	88.06666667	69.13333333	95.6875	50.5625	37.5625	52.1875
11MAR2014	0	0	19.075	18.33125	17.601875	19.411875	19.199375	19.6125	20.56066667	20.9975	19.47125	22.011875	22.746875	0	0	0	0	0	0.1	0	0	0	0	0	75.940625	71.2025	72.00875	74.6175	71.956875	71.27	71.826	73.3325	73.744375	74.103125	74.241875	136.1875	89.46666667	62.53333333	90.2	73.625	86.5625	79.53333333	105.4	86.26666667	88.06666667	69.13333333	84.125	50.5625	37.5625
12MAR2014	0	0	22.378125	19.075	18.33125	17.601875	19.411875	19.199375	19.6125	20.56066667	20.9975	19.47125	22.011875	0	0	0	0	0	0	0.1	0	0	0	0	75.875625	75.940625	71.2025	72.00875	74.6175	71.956875	71.27	71.826	73.3325	73.744375	74.103125	131.4	136.1875	89.46666667	62.53333333	90.2	73.625	86.5625	79.53333333	105.4	86.26666667	88.06666667	73.75	84.125	50.5625
13MAR2014	0	0	23.414	22.378125	19.075	18.33125	17.601875	19.411875	19.199375	19.6125	20.56066667	20.9975	19.47125	0.3	0	0	0	0	0	0	0.1	0	0	0	73.598	75.875625	75.940625	71.2025	72.00875	74.6175	71.956875	71.27	71.826	73.3325	73.744375	62.21428571	131.4	136.1875	89.46666667	62.53333333	90.2	73.625	86.5625	79.53333333	105.4	86.26666667	33.125	73.75	84.125
14MAR2014	0	0	19.928125	23.414	22.378125	19.075	18.33125	17.601875	19.411875	19.199375	19.6125	20.56066667	20.9975	0.1	0.3	0	0	0	0	0	0	0.1	0	0	60.18625	73.598	75.875625	75.940625	71.2025	72.00875	74.6175	71.956875	71.27	71.826	73.3325	100.9285714	62.21428571	131.4	136.1875	89.46666667	62.53333333	90.2	73.625	86.5625	79.53333333	105.4	57.1875	33.125	73.75
15MAR2014	0	0	20.158125	19.928125	23.414	22.378125	19.075	18.33125	17.601875	19.411875	19.199375	19.6125	20.56066667	0	0.1	0.3	0	0	0	0	0	0	0.1	0	65.125625	60.18625	73.598	75.875625	75.940625	71.2025	72.00875	74.6175	71.956875	71.27	71.826	118.625	100.9285714	62.21428571	131.4	136.1875	89.46666667	62.53333333	90.2	73.625	86.5625	79.53333333	64.125	57.1875	33.125
16MAR2014	0	0	20.9425	20.158125	19.928125	23.414	22.378125	19.075	18.33125	17.601875	19.411875	19.199375	19.6125	0	0	0.1	0.3	0	0	0	0	0	0	0.1	64.086875	65.125625	60.18625	73.598	75.875625	75.940625	71.2025	72.00875	74.6175	71.956875	71.27	101.125	118.625	100.9285714	62.21428571	131.4	136.1875	89.46666667	62.53333333	90.2	73.625	86.5625	60.1875	64.125	57.1875
17MAR2014	0	0	23.0075	20.9425	20.158125	19.928125	23.414	22.378125	19.075	18.33125	17.601875	19.411875	19.199375	0	0	0	0.1	0.3	0	0	0	0	0	0	62.928125	64.086875	65.125625	60.18625	73.598	75.875625	75.940625	71.2025	72.00875	74.6175	71.956875	108.4375	101.125	118.625	100.9285714	62.21428571	131.4	136.1875	89.46666667	62.53333333	90.2	73.625	65.625	60.1875	64.125
18MAR2014	0	0	24.181875	23.0075	20.9425	20.158125	19.928125	23.414	22.378125	19.075	18.33125	17.601875	19.411875	0	0	0	0	0.1	0.3	0	0	0	0	0	69.936875	62.928125	64.086875	65.125625	60.18625	73.598	75.875625	75.940625	71.2025	72.00875	74.6175	114.625	108.4375	101.125	118.625	100.9285714	62.21428571	131.4	136.1875	89.46666667	62.53333333	90.2	70.0625	65.625	60.1875
19MAR2014	0	0	25.166875	24.181875	23.0075	20.9425	20.158125	19.928125	23.414	22.378125	19.075	18.33125	17.601875	0	0	0	0	0	0.1	0.3	0	0	0	0	74.36125	69.936875	62.928125	64.086875	65.125625	60.18625	73.598	75.875625	75.940625	71.2025	72.00875	94	114.625	108.4375	101.125	118.625	100.9285714	62.21428571	131.4	136.1875	89.46666667	62.53333333	51.1875	70.0625	65.625
20MAR2014	0	0	23.93375	25.166875	24.181875	23.0075	20.9425	20.158125	19.928125	23.414	22.378125	19.075	18.33125	0	0	0	0	0	0	0.1	0.3	0	0	0	73.588125	74.36125	69.936875	62.928125	64.086875	65.125625	60.18625	73.598	75.875625	75.940625	71.2025	82.875	94	114.625	108.4375	101.125	118.625	100.9285714	62.21428571	131.4	136.1875	89.46666667	36.3125	51.1875	70.0625
21MAR2014	0	0	17.255625	23.93375	25.166875	24.181875	23.0075	20.9425	20.158125	19.928125	23.414	22.378125	19.075	0	0	0	0	0	0	0	0.1	0.3	0	0	70.25375	73.588125	74.36125	69.936875	62.928125	64.086875	65.125625	60.18625	73.598	75.875625	75.940625	105.5625	82.875	94	114.625	108.4375	101.125	118.625	100.9285714	62.21428571	131.4	136.1875	53.9375	36.3125	51.1875
22MAR2014	0	0	19.609375	17.255625	23.93375	25.166875	24.181875	23.0075	20.9425	20.158125	19.928125	23.414	22.378125	0	0	0	0	0	0	0	0	0.1	0.3	0	70.6325	70.25375	73.588125	74.36125	69.936875	62.928125	64.086875	65.125625	60.18625	73.598	75.875625	89.25	105.5625	82.875	94	114.625	108.4375	101.125	118.625	100.9285714	62.21428571	131.4	42.375	53.9375	36.3125
23MAR2014	0	0	20.91875	19.609375	17.255625	23.93375	25.166875	24.181875	23.0075	20.9425	20.158125	19.928125	23.414	0	0	0	0	0	0	0	0	0	0.1	0.3	69.435	70.6325	70.25375	73.588125	74.36125	69.936875	62.928125	64.086875	65.125625	60.18625	73.598	70.4375	89.25	105.5625	82.875	94	114.625	108.4375	101.125	118.625	100.9285714	62.21428571	37.8125	42.375	53.9375
24MAR2014	0	0	22.050625	20.91875	19.609375	17.255625	23.93375	25.166875	24.181875	23.0075	20.9425	20.158125	19.928125	0	0	0	0	0	0	0	0	0	0	0.1	70.603125	69.435	70.6325	70.25375	73.588125	74.36125	69.936875	62.928125	64.086875	65.125625	60.18625	89.6	70.4375	89.25	105.5625	82.875	94	114.625	108.4375	101.125	118.625	100.9285714	44.125	37.8125	42.375
25MAR2014	0	0	23.738125	22.050625	20.91875	19.609375	17.255625	23.93375	25.166875	24.181875	23.0075	20.9425	20.158125	0	0	0	0	0	0	0	0	0	0	0	65.619375	70.603125	69.435	70.6325	70.25375	73.588125	74.36125	69.936875	62.928125	64.086875	65.125625	95.86666667	89.6	70.4375	89.25	105.5625	82.875	94	114.625	108.4375	101.125	118.625	53.25	44.125	37.8125
26MAR2014	0	0	26.115625	23.738125	22.050625	20.91875	19.609375	17.255625	23.93375	25.166875	24.181875	23.0075	20.9425	0	0	0	0	0	0	0	0	0	0	0	68.83	65.619375	70.603125	69.435	70.6325	70.25375	73.588125	74.36125	69.936875	62.928125	64.086875	76.53333333	95.86666667	89.6	70.4375	89.25	105.5625	82.875	94	114.625	108.4375	101.125	41	53.25	44.125
27MAR2014	0	0	26.4575	26.115625	23.738125	22.050625	20.91875	19.609375	17.255625	23.93375	25.166875	24.181875	23.0075	0.6	0	0	0	0	0	0	0	0	0	0	74.665	68.83	65.619375	70.603125	69.435	70.6325	70.25375	73.588125	74.36125	69.936875	62.928125	46.75	76.53333333	95.86666667	89.6	70.4375	89.25	105.5625	82.875	94	114.625	108.4375	21.6875	41	53.25
28MAR2014	0	0	26.933125	26.4575	26.115625	23.738125	22.050625	20.91875	19.609375	17.255625	23.93375	25.166875	24.181875	0	0.6	0	0	0	0	0	0	0	0	0	74.0375	74.665	68.83	65.619375	70.603125	69.435	70.6325	70.25375	73.588125	74.36125	69.936875	64.1875	46.75	76.53333333	95.86666667	89.6	70.4375	89.25	105.5625	82.875	94	114.625	28.75	21.6875	41
29MAR2014	0	0	27.38125	26.933125	26.4575	26.115625	23.738125	22.050625	20.91875	19.609375	17.255625	23.93375	25.166875	0	0	0.6	0	0	0	0	0	0	0	0	76.243125	74.0375	74.665	68.83	65.619375	70.603125	69.435	70.6325	70.25375	73.588125	74.36125	42.125	64.1875	46.75	76.53333333	95.86666667	89.6	70.4375	89.25	105.5625	82.875	94	17	28.75	21.6875
30MAR2014	0	0	26.383125	27.38125	26.933125	26.4575	26.115625	23.738125	22.050625	20.91875	19.609375	17.255625	23.93375	0	0	0	0.6	0	0	0	0	0	0	0	73.641875	76.243125	74.0375	74.665	68.83	65.619375	70.603125	69.435	70.6325	70.25375	73.588125	39.8125	42.125	64.1875	46.75	76.53333333	95.86666667	89.6	70.4375	89.25	105.5625	82.875	22.5625	17	28.75
31MAR2014	0	0	24.5225	26.383125	27.38125	26.933125	26.4575	26.115625	23.738125	22.050625	20.91875	19.609375	17.255625	94	0	0	0	0.6	0	0	0	0	0	0	79.390625	73.641875	76.243125	74.0375	74.665	68.83	65.619375	70.603125	69.435	70.6325	70.25375	45.75	39.8125	42.125	64.1875	46.75	76.53333333	95.86666667	89.6	70.4375	89.25	105.5625	23.625	22.5625	17
01APR2014	0	0	23.27666667	24.5225	26.383125	27.38125	26.933125	26.4575	26.115625	23.738125	22.050625	20.91875	19.609375	8.5	94	0	0	0	0.6	0	0	0	0	0	81.992	79.390625	73.641875	76.243125	74.0375	74.665	68.83	65.619375	70.603125	69.435	70.6325	77.66666667	45.75	39.8125	42.125	64.1875	46.75	76.53333333	95.86666667	89.6	70.4375	89.25	41.33333333	23.625	22.5625
02APR2014	0	0	21.92066667	23.27666667	24.5225	26.383125	27.38125	26.933125	26.4575	26.115625	23.738125	22.050625	20.91875	14.5	8.5	94	0	0	0	0.6	0	0	0	0	83.05533333	81.992	79.390625	73.641875	76.243125	74.0375	74.665	68.83	65.619375	70.603125	69.435	80.2	77.66666667	45.75	39.8125	42.125	64.1875	46.75	76.53333333	95.86666667	89.6	70.4375	39.64285714	41.33333333	23.625
03APR2014	0	0	22.69333333	21.92066667	23.27666667	24.5225	26.383125	27.38125	26.933125	26.4575	26.115625	23.738125	22.050625	3.5	14.5	8.5	94	0	0	0	0.6	0	0	0	77.09266667	83.05533333	81.992	79.390625	73.641875	76.243125	74.0375	74.665	68.83	65.619375	70.603125	57.86666667	80.2	77.66666667	45.75	39.8125	42.125	64.1875	46.75	76.53333333	95.86666667	89.6	29	39.64285714	41.33333333
04APR2014	0	0	21.99266667	22.69333333	21.92066667	23.27666667	24.5225	26.383125	27.38125	26.933125	26.4575	26.115625	23.738125	0	3.5	14.5	8.5	94	0	0	0	0.6	0	0	79.05933333	77.09266667	83.05533333	81.992	79.390625	73.641875	76.243125	74.0375	74.665	68.83	65.619375	94.73333333	57.86666667	80.2	77.66666667	45.75	39.8125	42.125	64.1875	46.75	76.53333333	95.86666667	49.6	29	39.64285714
05APR2014	0	0	23.054	21.99266667	22.69333333	21.92066667	23.27666667	24.5225	26.383125	27.38125	26.933125	26.4575	26.115625	0	0	3.5	14.5	8.5	94	0	0	0	0.6	0	73.15133333	79.05933333	77.09266667	83.05533333	81.992	79.390625	73.641875	76.243125	74.0375	74.665	68.83	102.2	94.73333333	57.86666667	80.2	77.66666667	45.75	39.8125	42.125	64.1875	46.75	76.53333333	52	49.6	29
06APR2014	0	0	23.60466667	23.054	21.99266667	22.69333333	21.92066667	23.27666667	24.5225	26.383125	27.38125	26.933125	26.4575	0	0	0	3.5	14.5	8.5	94	0	0	0	0.6	71.71333333	73.15133333	79.05933333	77.09266667	83.05533333	81.992	79.390625	73.641875	76.243125	74.0375	74.665	102.6	102.2	94.73333333	57.86666667	80.2	77.66666667	45.75	39.8125	42.125	64.1875	46.75	52.28571429	52	49.6
07APR2014	0	0	22.83	23.60466667	23.054	21.99266667	22.69333333	21.92066667	23.27666667	24.5225	26.383125	27.38125	26.933125	0	0	0	0	3.5	14.5	8.5	94	0	0	0	76.60266667	71.71333333	73.15133333	79.05933333	77.09266667	83.05533333	81.992	79.390625	73.641875	76.243125	74.0375	104.4666667	102.6	102.2	94.73333333	57.86666667	80.2	77.66666667	45.75	39.8125	42.125	64.1875	52.57142857	52.28571429	52
08APR2014	0	0	24.646	22.83	23.60466667	23.054	21.99266667	22.69333333	21.92066667	23.27666667	24.5225	26.383125	27.38125	0	0	0	0	0	3.5	14.5	8.5	94	0	0	71.178	76.60266667	71.71333333	73.15133333	79.05933333	77.09266667	83.05533333	81.992	79.390625	73.641875	76.243125	78.6	104.4666667	102.6	102.2	94.73333333	57.86666667	80.2	77.66666667	45.75	39.8125	42.125	41.28571429	52.57142857	52.28571429
09APR2014	0	0	25.55933333	24.646	22.83	23.60466667	23.054	21.99266667	22.69333333	21.92066667	23.27666667	24.5225	26.383125	0	0	0	0	0	0	3.5	14.5	8.5	94	0	71.06333333	71.178	76.60266667	71.71333333	73.15133333	79.05933333	77.09266667	83.05533333	81.992	79.390625	73.641875	84.53333333	78.6	104.4666667	102.6	102.2	94.73333333	57.86666667	80.2	77.66666667	45.75	39.8125	41.2	41.28571429	52.57142857
10APR2014	0	0	25.59733333	25.55933333	24.646	22.83	23.60466667	23.054	21.99266667	22.69333333	21.92066667	23.27666667	24.5225	0	0	0	0	0	0	0	3.5	14.5	8.5	94	74.066	71.06333333	71.178	76.60266667	71.71333333	73.15133333	79.05933333	77.09266667	83.05533333	81.992	79.390625	87.53333333	84.53333333	78.6	104.4666667	102.6	102.2	94.73333333	57.86666667	80.2	77.66666667	45.75	43.53333333	41.2	41.28571429
11APR2014	0	0	25.75266667	25.59733333	25.55933333	24.646	22.83	23.60466667	23.054	21.99266667	22.69333333	21.92066667	23.27666667	0	0	0	0	0	0	0	0	3.5	14.5	8.5	69.95533333	74.066	71.06333333	71.178	76.60266667	71.71333333	73.15133333	79.05933333	77.09266667	83.05533333	81.992	70.26666667	87.53333333	84.53333333	78.6	104.4666667	102.6	102.2	94.73333333	57.86666667	80.2	77.66666667	31.66666667	43.53333333	41.2
12APR2014	0	0	26.49333333	25.75266667	25.59733333	25.55933333	24.646	22.83	23.60466667	23.054	21.99266667	22.69333333	21.92066667	0	0	0	0	0	0	0	0	0	3.5	14.5	65.32	69.95533333	74.066	71.06333333	71.178	76.60266667	71.71333333	73.15133333	79.05933333	77.09266667	83.05533333	60.6	70.26666667	87.53333333	84.53333333	78.6	104.4666667	102.6	102.2	94.73333333	57.86666667	80.2	26.86666667	31.66666667	43.53333333
13APR2014	0	0	26.99533333	26.49333333	25.75266667	25.59733333	25.55933333	24.646	22.83	23.60466667	23.054	21.99266667	22.69333333	0	0	0	0	0	0	0	0	0	0	3.5	68.97666667	65.32	69.95533333	74.066	71.06333333	71.178	76.60266667	71.71333333	73.15133333	79.05933333	77.09266667	46.4	60.6	70.26666667	87.53333333	84.53333333	78.6	104.4666667	102.6	102.2	94.73333333	57.86666667	16.93333333	26.86666667	31.66666667
14APR2014	0	0	26.11466667	26.99533333	26.49333333	25.75266667	25.59733333	25.55933333	24.646	22.83	23.60466667	23.054	21.99266667	0	0	0	0	0	0	0	0	0	0	0	71.76733333	68.97666667	65.32	69.95533333	74.066	71.06333333	71.178	76.60266667	71.71333333	73.15133333	79.05933333	96.13333333	46.4	60.6	70.26666667	87.53333333	84.53333333	78.6	104.4666667	102.6	102.2	94.73333333	37.4	16.93333333	26.86666667
15APR2014	0	0	24.36066667	26.11466667	26.99533333	26.49333333	25.75266667	25.59733333	25.55933333	24.646	22.83	23.60466667	23.054	12	0	0	0	0	0	0	0	0	0	0	72.26466667	71.76733333	68.97666667	65.32	69.95533333	74.066	71.06333333	71.178	76.60266667	71.71333333	73.15133333	87.73333333	96.13333333	46.4	60.6	70.26666667	87.53333333	84.53333333	78.6	104.4666667	102.6	102.2	38.33333333	37.4	16.93333333
16APR2014	0	0	25.18133333	24.36066667	26.11466667	26.99533333	26.49333333	25.75266667	25.59733333	25.55933333	24.646	22.83	23.60466667	0.1	12	0	0	0	0	0	0	0	0	0	72.31066667	72.26466667	71.76733333	68.97666667	65.32	69.95533333	74.066	71.06333333	71.178	76.60266667	71.71333333	70	87.73333333	96.13333333	46.4	60.6	70.26666667	87.53333333	84.53333333	78.6	104.4666667	102.6	29.6	38.33333333	37.4
17APR2014	0	0	26.48866667	25.18133333	24.36066667	26.11466667	26.99533333	26.49333333	25.75266667	25.59733333	25.55933333	24.646	22.83	0	0.1	12	0	0	0	0	0	0	0	0	67.70733333	72.31066667	72.26466667	71.76733333	68.97666667	65.32	69.95533333	74.066	71.06333333	71.178	76.60266667	50.4	70	87.73333333	96.13333333	46.4	60.6	70.26666667	87.53333333	84.53333333	78.6	104.4666667	17.06666667	29.6	38.33333333
18APR2014	0	0	26.45866667	26.48866667	25.18133333	24.36066667	26.11466667	26.99533333	26.49333333	25.75266667	25.59733333	25.55933333	24.646	0	0	0.1	12	0	0	0	0	0	0	0	72.75466667	67.70733333	72.31066667	72.26466667	71.76733333	68.97666667	65.32	69.95533333	74.066	71.06333333	71.178	46.6	50.4	70	87.73333333	96.13333333	46.4	60.6	70.26666667	87.53333333	84.53333333	78.6	12.13333333	17.06666667	29.6
19APR2014	0	0	26.384	26.45866667	26.48866667	25.18133333	24.36066667	26.11466667	26.99533333	26.49333333	25.75266667	25.59733333	25.55933333	0.5	0	0	0.1	12	0	0	0	0	0	0	75.45866667	72.75466667	67.70733333	72.31066667	72.26466667	71.76733333	68.97666667	65.32	69.95533333	74.066	71.06333333	43.6	46.6	50.4	70	87.73333333	96.13333333	46.4	60.6	70.26666667	87.53333333	84.53333333	14.4	12.13333333	17.06666667
20APR2014	0	0	26.86533333	26.384	26.45866667	26.48866667	25.18133333	24.36066667	26.11466667	26.99533333	26.49333333	25.75266667	25.59733333	0	0.5	0	0	0.1	12	0	0	0	0	0	74.05333333	75.45866667	72.75466667	67.70733333	72.31066667	72.26466667	71.76733333	68.97666667	65.32	69.95533333	74.066	46.13333333	43.6	46.6	50.4	70	87.73333333	96.13333333	46.4	60.6	70.26666667	87.53333333	16.6	14.4	12.13333333
21APR2014	0	0	27.16333333	26.86533333	26.384	26.45866667	26.48866667	25.18133333	24.36066667	26.11466667	26.99533333	26.49333333	25.75266667	0	0	0.5	0	0	0.1	12	0	0	0	0	73.23066667	74.05333333	75.45866667	72.75466667	67.70733333	72.31066667	72.26466667	71.76733333	68.97666667	65.32	69.95533333	66.33333333	46.13333333	43.6	46.6	50.4	70	87.73333333	96.13333333	46.4	60.6	70.26666667	27.86666667	16.6	14.4
22APR2014	0	0	27.34333333	27.16333333	26.86533333	26.384	26.45866667	26.48866667	25.18133333	24.36066667	26.11466667	26.99533333	26.49333333	0	0	0	0.5	0	0	0.1	12	0	0	0	71.42666667	73.23066667	74.05333333	75.45866667	72.75466667	67.70733333	72.31066667	72.26466667	71.76733333	68.97666667	65.32	68.4	66.33333333	46.13333333	43.6	46.6	50.4	70	87.73333333	96.13333333	46.4	60.6	28.53333333	27.86666667	16.6
23APR2014	0	0	26.068	27.34333333	27.16333333	26.86533333	26.384	26.45866667	26.48866667	25.18133333	24.36066667	26.11466667	26.99533333	0	0	0	0	0.5	0	0	0.1	12	0	0	72.39733333	71.42666667	73.23066667	74.05333333	75.45866667	72.75466667	67.70733333	72.31066667	72.26466667	71.76733333	68.97666667	76.2	68.4	66.33333333	46.13333333	43.6	46.6	50.4	70	87.73333333	96.13333333	46.4	33.14285714	28.53333333	27.86666667
24APR2014	0	0	26.92733333	26.068	27.34333333	27.16333333	26.86533333	26.384	26.45866667	26.48866667	25.18133333	24.36066667	26.11466667	0	0	0	0	0	0.5	0	0	0.1	12	0	70.93666667	72.39733333	71.42666667	73.23066667	74.05333333	75.45866667	72.75466667	67.70733333	72.31066667	72.26466667	71.76733333	91.93333333	76.2	68.4	66.33333333	46.13333333	43.6	46.6	50.4	70	87.73333333	96.13333333	42.92857143	33.14285714	28.53333333
25APR2014	0	0	27.57933333	26.92733333	26.068	27.34333333	27.16333333	26.86533333	26.384	26.45866667	26.48866667	25.18133333	24.36066667	0	0	0	0	0	0	0.5	0	0	0.1	12	71.43666667	70.93666667	72.39733333	71.42666667	73.23066667	74.05333333	75.45866667	72.75466667	67.70733333	72.31066667	72.26466667	73.13333333	91.93333333	76.2	68.4	66.33333333	46.13333333	43.6	46.6	50.4	70	87.73333333	35.06666667	42.92857143	33.14285714
26APR2014	0	0	27.316	27.57933333	26.92733333	26.068	27.34333333	27.16333333	26.86533333	26.384	26.45866667	26.48866667	25.18133333	0	0	0	0	0	0	0	0.5	0	0	0.1	73.75266667	71.43666667	70.93666667	72.39733333	71.42666667	73.23066667	74.05333333	75.45866667	72.75466667	67.70733333	72.31066667	72.13333333	73.13333333	91.93333333	76.2	68.4	66.33333333	46.13333333	43.6	46.6	50.4	70	37.26666667	35.06666667	42.92857143
27APR2014	0	0	27.67066667	27.316	27.57933333	26.92733333	26.068	27.34333333	27.16333333	26.86533333	26.384	26.45866667	26.48866667	0	0	0	0	0	0	0	0	0.5	0	0	71.99266667	73.75266667	71.43666667	70.93666667	72.39733333	71.42666667	73.23066667	74.05333333	75.45866667	72.75466667	67.70733333	58.53333333	72.13333333	73.13333333	91.93333333	76.2	68.4	66.33333333	46.13333333	43.6	46.6	50.4	30.13333333	37.26666667	35.06666667
28APR2014	0	0	26.714	27.67066667	27.316	27.57933333	26.92733333	26.068	27.34333333	27.16333333	26.86533333	26.384	26.45866667	0	0	0	0	0	0	0	0	0	0.5	0	70.97466667	71.99266667	73.75266667	71.43666667	70.93666667	72.39733333	71.42666667	73.23066667	74.05333333	75.45866667	72.75466667	72.4	58.53333333	72.13333333	73.13333333	91.93333333	76.2	68.4	66.33333333	46.13333333	43.6	46.6	33.2	30.13333333	37.26666667
29APR2014	0	0	26.40533333	26.714	27.67066667	27.316	27.57933333	26.92733333	26.068	27.34333333	27.16333333	26.86533333	26.384	0	0	0	0	0	0	0	0	0	0	0.5	63.434	70.97466667	71.99266667	73.75266667	71.43666667	70.93666667	72.39733333	71.42666667	73.23066667	74.05333333	75.45866667	92.4	72.4	58.53333333	72.13333333	73.13333333	91.93333333	76.2	68.4	66.33333333	46.13333333	43.6	42	33.2	30.13333333
30APR2014	0	0	25.78333333	26.40533333	26.714	27.67066667	27.316	27.57933333	26.92733333	26.068	27.34333333	27.16333333	26.86533333	0	0	0	0	0	0	0	0	0	0	0	68.66	63.434	70.97466667	71.99266667	73.75266667	71.43666667	70.93666667	72.39733333	71.42666667	73.23066667	74.05333333	80.4	92.4	72.4	58.53333333	72.13333333	73.13333333	91.93333333	76.2	68.4	66.33333333	46.13333333	35.13333333	42	33.2
01MAY2014	0	0	24.20866667	25.78333333	26.40533333	26.714	27.67066667	27.316	27.57933333	26.92733333	26.068	27.34333333	27.16333333	3	0	0	0	0	0	0	0	0	0	0	79.01933333	68.66	63.434	70.97466667	71.99266667	73.75266667	71.43666667	70.93666667	72.39733333	71.42666667	73.23066667	90.30769231	80.4	92.4	72.4	58.53333333	72.13333333	73.13333333	91.93333333	76.2	68.4	66.33333333	52.06666667	35.13333333	42
02MAY2014	0	0	25.50933333	24.20866667	25.78333333	26.40533333	26.714	27.67066667	27.316	27.57933333	26.92733333	26.068	27.34333333	0	3	0	0	0	0	0	0	0	0	0	76.90466667	79.01933333	68.66	63.434	70.97466667	71.99266667	73.75266667	71.43666667	70.93666667	72.39733333	71.42666667	71.07692308	90.30769231	80.4	92.4	72.4	58.53333333	72.13333333	73.13333333	91.93333333	76.2	68.4	37.53333333	52.06666667	35.13333333
03MAY2014	0	0	26.76357143	25.50933333	24.20866667	25.78333333	26.40533333	26.714	27.67066667	27.316	27.57933333	26.92733333	26.068	1	0	3	0	0	0	0	0	0	0	0	75.68071429	76.90466667	79.01933333	68.66	63.434	70.97466667	71.99266667	73.75266667	71.43666667	70.93666667	72.39733333	76.26666667	71.07692308	90.30769231	80.4	92.4	72.4	58.53333333	72.13333333	73.13333333	91.93333333	76.2	38.2	37.53333333	52.06666667
04MAY2014	0	0	27.01466667	26.76357143	25.50933333	24.20866667	25.78333333	26.40533333	26.714	27.67066667	27.316	27.57933333	26.92733333	0.5	1	0	3	0	0	0	0	0	0	0	73.80133333	75.68071429	76.90466667	79.01933333	68.66	63.434	70.97466667	71.99266667	73.75266667	71.43666667	70.93666667	59.73333333	76.26666667	71.07692308	90.30769231	80.4	92.4	72.4	58.53333333	72.13333333	73.13333333	91.93333333	28.13333333	38.2	37.53333333
05MAY2014	0	0	25.67666667	27.01466667	26.76357143	25.50933333	24.20866667	25.78333333	26.40533333	26.714	27.67066667	27.316	27.57933333	58	0.5	1	0	3	0	0	0	0	0	0	77.56466667	73.80133333	75.68071429	76.90466667	79.01933333	68.66	63.434	70.97466667	71.99266667	73.75266667	71.43666667	45.33333333	59.73333333	76.26666667	71.07692308	90.30769231	80.4	92.4	72.4	58.53333333	72.13333333	73.13333333	18.73333333	28.13333333	38.2
06MAY2014	0	0	21.738	25.67666667	27.01466667	26.76357143	25.50933333	24.20866667	25.78333333	26.40533333	26.714	27.67066667	27.316	7	58	0.5	1	0	3	0	0	0	0	0	84.14666667	77.56466667	73.80133333	75.68071429	76.90466667	79.01933333	68.66	63.434	70.97466667	71.99266667	73.75266667	74.53333333	45.33333333	59.73333333	76.26666667	71.07692308	90.30769231	80.4	92.4	72.4	58.53333333	72.13333333	39.4	18.73333333	28.13333333
07MAY2014	0	0	23.80066667	21.738	25.67666667	27.01466667	26.76357143	25.50933333	24.20866667	25.78333333	26.40533333	26.714	27.67066667	0	7	58	0.5	1	0	3	0	0	0	0	81.88266667	84.14666667	77.56466667	73.80133333	75.68071429	76.90466667	79.01933333	68.66	63.434	70.97466667	71.99266667	59.93333333	74.53333333	45.33333333	59.73333333	76.26666667	71.07692308	90.30769231	80.4	92.4	72.4	58.53333333	30.86666667	39.4	18.73333333
08MAY2014	0	0	25.93	23.80066667	21.738	25.67666667	27.01466667	26.76357143	25.50933333	24.20866667	25.78333333	26.40533333	26.714	0.1	0	7	58	0.5	1	0	3	0	0	0	74.102	81.88266667	84.14666667	77.56466667	73.80133333	75.68071429	76.90466667	79.01933333	68.66	63.434	70.97466667	44.93333333	59.93333333	74.53333333	45.33333333	59.73333333	76.26666667	71.07692308	90.30769231	80.4	92.4	72.4	19.86666667	30.86666667	39.4
09MAY2014	0	0	24.37	25.93	23.80066667	21.738	25.67666667	27.01466667	26.76357143	25.50933333	24.20866667	25.78333333	26.40533333	44.5	0.1	0	7	58	0.5	1	0	3	0	0	84.14533333	74.102	81.88266667	84.14666667	77.56466667	73.80133333	75.68071429	76.90466667	79.01933333	68.66	63.434	54.4	44.93333333	59.93333333	74.53333333	45.33333333	59.73333333	76.26666667	71.07692308	90.30769231	80.4	92.4	25.06666667	19.86666667	30.86666667
10MAY2014	0	0	26.37933333	24.37	25.93	23.80066667	21.738	25.67666667	27.01466667	26.76357143	25.50933333	24.20866667	25.78333333	4	44.5	0.1	0	7	58	0.5	1	0	3	0	73.15466667	84.14533333	74.102	81.88266667	84.14666667	77.56466667	73.80133333	75.68071429	76.90466667	79.01933333	68.66	41.26666667	54.4	44.93333333	59.93333333	74.53333333	45.33333333	59.73333333	76.26666667	71.07692308	90.30769231	80.4	14.71428571	25.06666667	19.86666667
11MAY2014	0	0	28.826	26.37933333	24.37	25.93	23.80066667	21.738	25.67666667	27.01466667	26.76357143	25.50933333	24.20866667	0	4	44.5	0.1	0	7	58	0.5	1	0	3	69.17	73.15466667	84.14533333	74.102	81.88266667	84.14666667	77.56466667	73.80133333	75.68071429	76.90466667	79.01933333	35.13333333	41.26666667	54.4	44.93333333	59.93333333	74.53333333	45.33333333	59.73333333	76.26666667	71.07692308	90.30769231	11.53333333	14.71428571	25.06666667
12MAY2014	0	0	28.558	28.826	26.37933333	24.37	25.93	23.80066667	21.738	25.67666667	27.01466667	26.76357143	25.50933333	13	0	4	44.5	0.1	0	7	58	0.5	1	0	75.41866667	69.17	73.15466667	84.14533333	74.102	81.88266667	84.14666667	77.56466667	73.80133333	75.68071429	76.90466667	32.06666667	35.13333333	41.26666667	54.4	44.93333333	59.93333333	74.53333333	45.33333333	59.73333333	76.26666667	71.07692308	9.5	11.53333333	14.71428571
13MAY2014	2	1	27.86933333	28.558	28.826	26.37933333	24.37	25.93	23.80066667	21.738	25.67666667	27.01466667	26.76357143	9.5	13	0	4	44.5	0.1	0	7	58	0.5	1	79.74933333	75.41866667	69.17	73.15466667	84.14533333	74.102	81.88266667	84.14666667	77.56466667	73.80133333	75.68071429	35.6	32.06666667	35.13333333	41.26666667	54.4	44.93333333	59.93333333	74.53333333	45.33333333	59.73333333	76.26666667	10.46153846	9.5	11.53333333
14MAY2014	0	0	28.78666667	27.86933333	28.558	28.826	26.37933333	24.37	25.93	23.80066667	21.738	25.67666667	27.01466667	0	9.5	13	0	4	44.5	0.1	0	7	58	0.5	74.88866667	79.74933333	75.41866667	69.17	73.15466667	84.14533333	74.102	81.88266667	84.14666667	77.56466667	73.80133333	33	35.6	32.06666667	35.13333333	41.26666667	54.4	44.93333333	59.93333333	74.53333333	45.33333333	59.73333333	9.642857143	10.46153846	9.5
15MAY2014	0	0	29.186	28.78666667	27.86933333	28.558	28.826	26.37933333	24.37	25.93	23.80066667	21.738	25.67666667	2.5	0	9.5	13	0	4	44.5	0.1	0	7	58	75.586	74.88866667	79.74933333	75.41866667	69.17	73.15466667	84.14533333	74.102	81.88266667	84.14666667	77.56466667	30.13333333	33	35.6	32.06666667	35.13333333	41.26666667	54.4	44.93333333	59.93333333	74.53333333	45.33333333	8.357142857	9.642857143	10.46153846
16MAY2014	0	0	28.99933333	29.186	28.78666667	27.86933333	28.558	28.826	26.37933333	24.37	25.93	23.80066667	21.738	1	2.5	0	9.5	13	0	4	44.5	0.1	0	7	80.32466667	75.586	74.88866667	79.74933333	75.41866667	69.17	73.15466667	84.14533333	74.102	81.88266667	84.14666667	32.53333333	30.13333333	33	35.6	32.06666667	35.13333333	41.26666667	54.4	44.93333333	59.93333333	74.53333333	10.71428571	8.357142857	9.642857143
17MAY2014	0	0	29.42866667	28.99933333	29.186	28.78666667	27.86933333	28.558	28.826	26.37933333	24.37	25.93	23.80066667	0	1	2.5	0	9.5	13	0	4	44.5	0.1	0	74.95733333	80.32466667	75.586	74.88866667	79.74933333	75.41866667	69.17	73.15466667	84.14533333	74.102	81.88266667	35.26666667	32.53333333	30.13333333	33	35.6	32.06666667	35.13333333	41.26666667	54.4	44.93333333	59.93333333	12.21428571	10.71428571	8.357142857
18MAY2014	0	0	28.95933333	29.42866667	28.99933333	29.186	28.78666667	27.86933333	28.558	28.826	26.37933333	24.37	25.93	2.5	0	1	2.5	0	9.5	13	0	4	44.5	0.1	75.41866667	74.95733333	80.32466667	75.586	74.88866667	79.74933333	75.41866667	69.17	73.15466667	84.14533333	74.102	26.93333333	35.26666667	32.53333333	30.13333333	33	35.6	32.06666667	35.13333333	41.26666667	54.4	44.93333333	8.571428571	12.21428571	10.71428571
19MAY2014	0	0	27.882	28.95933333	29.42866667	28.99933333	29.186	28.78666667	27.86933333	28.558	28.826	26.37933333	24.37	43	2.5	0	1	2.5	0	9.5	13	0	4	44.5	80.06733333	75.41866667	74.95733333	80.32466667	75.586	74.88866667	79.74933333	75.41866667	69.17	73.15466667	84.14533333	31.46666667	26.93333333	35.26666667	32.53333333	30.13333333	33	35.6	32.06666667	35.13333333	41.26666667	54.4	8.571428571	8.571428571	12.21428571
20MAY2014	1	1	27.17	27.882	28.95933333	29.42866667	28.99933333	29.186	28.78666667	27.86933333	28.558	28.826	26.37933333	59.5	43	2.5	0	1	2.5	0	9.5	13	0	4	83.37066667	80.06733333	75.41866667	74.95733333	80.32466667	75.586	74.88866667	79.74933333	75.41866667	69.17	73.15466667	30	31.46666667	26.93333333	35.26666667	32.53333333	30.13333333	33	35.6	32.06666667	35.13333333	41.26666667	7.666666667	8.571428571	8.571428571
21MAY2014	0	0	26.92933333	27.17	27.882	28.95933333	29.42866667	28.99933333	29.186	28.78666667	27.86933333	28.558	28.826	38	59.5	43	2.5	0	1	2.5	0	9.5	13	0	83.86733333	83.37066667	80.06733333	75.41866667	74.95733333	80.32466667	75.586	74.88866667	79.74933333	75.41866667	69.17	34.06666667	30	31.46666667	26.93333333	35.26666667	32.53333333	30.13333333	33	35.6	32.06666667	35.13333333	9	7.666666667	8.571428571
22MAY2014	2	1	29.05333333	26.92933333	27.17	27.882	28.95933333	29.42866667	28.99933333	29.186	28.78666667	27.86933333	28.558	0	38	59.5	43	2.5	0	1	2.5	0	9.5	13	71.53066667	83.86733333	83.37066667	80.06733333	75.41866667	74.95733333	80.32466667	75.586	74.88866667	79.74933333	75.41866667	37.8	34.06666667	30	31.46666667	26.93333333	35.26666667	32.53333333	30.13333333	33	35.6	32.06666667	12.8	9	7.666666667
23MAY2014	1	1	27.79066667	29.05333333	26.92933333	27.17	27.882	28.95933333	29.42866667	28.99933333	29.186	28.78666667	27.86933333	4	0	38	59.5	43	2.5	0	1	2.5	0	9.5	78.574	71.53066667	83.86733333	83.37066667	80.06733333	75.41866667	74.95733333	80.32466667	75.586	74.88866667	79.74933333	48.8	37.8	34.06666667	30	31.46666667	26.93333333	35.26666667	32.53333333	30.13333333	33	35.6	18.26666667	12.8	9
24MAY2014	1	1	29.07866667	27.79066667	29.05333333	26.92933333	27.17	27.882	28.95933333	29.42866667	28.99933333	29.186	28.78666667	0	4	0	38	59.5	43	2.5	0	1	2.5	0	68.614	78.574	71.53066667	83.86733333	83.37066667	80.06733333	75.41866667	74.95733333	80.32466667	75.586	74.88866667	46.73333333	48.8	37.8	34.06666667	30	31.46666667	26.93333333	35.26666667	32.53333333	30.13333333	33	19.28571429	18.26666667	12.8
25MAY2014	1	1	29.468	29.07866667	27.79066667	29.05333333	26.92933333	27.17	27.882	28.95933333	29.42866667	28.99933333	29.186	0	0	4	0	38	59.5	43	2.5	0	1	2.5	73.12666667	68.614	78.574	71.53066667	83.86733333	83.37066667	80.06733333	75.41866667	74.95733333	80.32466667	75.586	47.13333333	46.73333333	48.8	37.8	34.06666667	30	31.46666667	26.93333333	35.26666667	32.53333333	30.13333333	23.64285714	19.28571429	18.26666667
26MAY2014	1	1	29.67333333	29.468	29.07866667	27.79066667	29.05333333	26.92933333	27.17	27.882	28.95933333	29.42866667	28.99933333	0	0	0	4	0	38	59.5	43	2.5	0	1	72.96066667	73.12666667	68.614	78.574	71.53066667	83.86733333	83.37066667	80.06733333	75.41866667	74.95733333	80.32466667	30	47.13333333	46.73333333	48.8	37.8	34.06666667	30	31.46666667	26.93333333	35.26666667	32.53333333	10.42857143	23.64285714	19.28571429
27MAY2014	0	0	29.134	29.67333333	29.468	29.07866667	27.79066667	29.05333333	26.92933333	27.17	27.882	28.95933333	29.42866667	26	0	0	0	4	0	38	59.5	43	2.5	0	79.102	72.96066667	73.12666667	68.614	78.574	71.53066667	83.86733333	83.37066667	80.06733333	75.41866667	74.95733333	33.13333333	30	47.13333333	46.73333333	48.8	37.8	34.06666667	30	31.46666667	26.93333333	35.26666667	14.64285714	10.42857143	23.64285714
28MAY2014	1	1	28.098	29.134	29.67333333	29.468	29.07866667	27.79066667	29.05333333	26.92933333	27.17	27.882	28.95933333	63	26	0	0	0	4	0	38	59.5	43	2.5	84.72733333	79.102	72.96066667	73.12666667	68.614	78.574	71.53066667	83.86733333	83.37066667	80.06733333	75.41866667	41.53333333	33.13333333	30	47.13333333	46.73333333	48.8	37.8	34.06666667	30	31.46666667	26.93333333	19	14.64285714	10.42857143
29MAY2014	1	1	29.33933333	28.098	29.134	29.67333333	29.468	29.07866667	27.79066667	29.05333333	26.92933333	27.17	27.882	0	63	26	0	0	0	4	0	38	59.5	43	78.196	84.72733333	79.102	72.96066667	73.12666667	68.614	78.574	71.53066667	83.86733333	83.37066667	80.06733333	37.53333333	41.53333333	33.13333333	30	47.13333333	46.73333333	48.8	37.8	34.06666667	30	31.46666667	15.4	19	14.64285714
30MAY2014	0	0	29.13466667	29.33933333	28.098	29.134	29.67333333	29.468	29.07866667	27.79066667	29.05333333	26.92933333	27.17	0	0	63	26	0	0	0	4	0	38	59.5	75.21533333	78.196	84.72733333	79.102	72.96066667	73.12666667	68.614	78.574	71.53066667	83.86733333	83.37066667	37.26666667	37.53333333	41.53333333	33.13333333	30	47.13333333	46.73333333	48.8	37.8	34.06666667	30	13.13333333	15.4	19
31MAY2014	1	1	29.72	29.13466667	29.33933333	28.098	29.134	29.67333333	29.468	29.07866667	27.79066667	29.05333333	26.92933333	0	0	0	63	26	0	0	0	4	0	38	73.07866667	75.21533333	78.196	84.72733333	79.102	72.96066667	73.12666667	68.614	78.574	71.53066667	83.86733333	39.06666667	37.26666667	37.53333333	41.53333333	33.13333333	30	47.13333333	46.73333333	48.8	37.8	34.06666667	15.6	13.13333333	15.4
01JUN2014	1	1	30.07533333	29.72	29.13466667	29.33933333	28.098	29.134	29.67333333	29.468	29.07866667	27.79066667	29.05333333	0	0	0	0	63	26	0	0	0	4	0	70.536	73.07866667	75.21533333	78.196	84.72733333	79.102	72.96066667	73.12666667	68.614	78.574	71.53066667	38.26666667	39.06666667	37.26666667	37.53333333	41.53333333	33.13333333	30	47.13333333	46.73333333	48.8	37.8	17.46666667	15.6	13.13333333
02JUN2014	0	0	30.254	30.07533333	29.72	29.13466667	29.33933333	28.098	29.134	29.67333333	29.468	29.07866667	27.79066667	0	0	0	0	0	63	26	0	0	0	4	71.49066667	70.536	73.07866667	75.21533333	78.196	84.72733333	79.102	72.96066667	73.12666667	68.614	78.574	26	38.26666667	39.06666667	37.26666667	37.53333333	41.53333333	33.13333333	30	47.13333333	46.73333333	48.8	9	17.46666667	15.6
03JUN2014	0	0	28.09466667	30.254	30.07533333	29.72	29.13466667	29.33933333	28.098	29.134	29.67333333	29.468	29.07866667	22	0	0	0	0	0	63	26	0	0	0	82.14533333	71.49066667	70.536	73.07866667	75.21533333	78.196	84.72733333	79.102	72.96066667	73.12666667	68.614	28.46666667	26	38.26666667	39.06666667	37.26666667	37.53333333	41.53333333	33.13333333	30	47.13333333	46.73333333	7.857142857	9	17.46666667
04JUN2014	0	0	28.12	28.09466667	30.254	30.07533333	29.72	29.13466667	29.33933333	28.098	29.134	29.67333333	29.468	1	22	0	0	0	0	0	63	26	0	0	79.13133333	82.14533333	71.49066667	70.536	73.07866667	75.21533333	78.196	84.72733333	79.102	72.96066667	73.12666667	40.13333333	28.46666667	26	38.26666667	39.06666667	37.26666667	37.53333333	41.53333333	33.13333333	30	47.13333333	16.42857143	7.857142857	9
05JUN2014	2	1	28.314	28.12	28.09466667	30.254	30.07533333	29.72	29.13466667	29.33933333	28.098	29.134	29.67333333	46	1	22	0	0	0	0	0	63	26	0	80.68933333	79.13133333	82.14533333	71.49066667	70.536	73.07866667	75.21533333	78.196	84.72733333	79.102	72.96066667	42.46666667	40.13333333	28.46666667	26	38.26666667	39.06666667	37.26666667	37.53333333	41.53333333	33.13333333	30	18.28571429	16.42857143	7.857142857
06JUN2014	3	1	28.86466667	28.314	28.12	28.09466667	30.254	30.07533333	29.72	29.13466667	29.33933333	28.098	29.134	30	46	1	22	0	0	0	0	0	63	26	76.61266667	80.68933333	79.13133333	82.14533333	71.49066667	70.536	73.07866667	75.21533333	78.196	84.72733333	79.102	30.4	42.46666667	40.13333333	28.46666667	26	38.26666667	39.06666667	37.26666667	37.53333333	41.53333333	33.13333333	9.928571429	18.28571429	16.42857143
07JUN2014	2	1	27.81533333	28.86466667	28.314	28.12	28.09466667	30.254	30.07533333	29.72	29.13466667	29.33933333	28.098	27.5	30	46	1	22	0	0	0	0	0	63	80.48066667	76.61266667	80.68933333	79.13133333	82.14533333	71.49066667	70.536	73.07866667	75.21533333	78.196	84.72733333	27.46666667	30.4	42.46666667	40.13333333	28.46666667	26	38.26666667	39.06666667	37.26666667	37.53333333	41.53333333	6.642857143	9.928571429	18.28571429
08JUN2014	3	1	27.42333333	27.81533333	28.86466667	28.314	28.12	28.09466667	30.254	30.07533333	29.72	29.13466667	29.33933333	6	27.5	30	46	1	22	0	0	0	0	0	83.05866667	80.48066667	76.61266667	80.68933333	79.13133333	82.14533333	71.49066667	70.536	73.07866667	75.21533333	78.196	29.71428571	27.46666667	30.4	42.46666667	40.13333333	28.46666667	26	38.26666667	39.06666667	37.26666667	37.53333333	8.642857143	6.642857143	9.928571429
09JUN2014	8	1	28.114	27.42333333	27.81533333	28.86466667	28.314	28.12	28.09466667	30.254	30.07533333	29.72	29.13466667	4.1	6	27.5	30	46	1	22	0	0	0	0	82.33866667	83.05866667	80.48066667	76.61266667	80.68933333	79.13133333	82.14533333	71.49066667	70.536	73.07866667	75.21533333	36.5	29.71428571	27.46666667	30.4	42.46666667	40.13333333	28.46666667	26	38.26666667	39.06666667	37.26666667	13.61538462	8.642857143	6.642857143
10JUN2014	1	1	28.91866667	28.114	27.42333333	27.81533333	28.86466667	28.314	28.12	28.09466667	30.254	30.07533333	29.72	0	4.1	6	27.5	30	46	1	22	0	0	0	80.12866667	82.33866667	83.05866667	80.48066667	76.61266667	80.68933333	79.13133333	82.14533333	71.49066667	70.536	73.07866667	55.73333333	36.5	29.71428571	27.46666667	30.4	42.46666667	40.13333333	28.46666667	26	38.26666667	39.06666667	23.53846154	13.61538462	8.642857143
11JUN2014	4	1	29.11933333	28.91866667	28.114	27.42333333	27.81533333	28.86466667	28.314	28.12	28.09466667	30.254	30.07533333	3	0	4.1	6	27.5	30	46	1	22	0	0	78.81533333	80.12866667	82.33866667	83.05866667	80.48066667	76.61266667	80.68933333	79.13133333	82.14533333	71.49066667	70.536	48.13333333	55.73333333	36.5	29.71428571	27.46666667	30.4	42.46666667	40.13333333	28.46666667	26	38.26666667	16.78571429	23.53846154	13.61538462
12JUN2014	4	1	28.72266667	29.11933333	28.91866667	28.114	27.42333333	27.81533333	28.86466667	28.314	28.12	28.09466667	30.254	0.4	3	0	4.1	6	27.5	30	46	1	22	0	79.678	78.81533333	80.12866667	82.33866667	83.05866667	80.48066667	76.61266667	80.68933333	79.13133333	82.14533333	71.49066667	58.26666667	48.13333333	55.73333333	36.5	29.71428571	27.46666667	30.4	42.46666667	40.13333333	28.46666667	26	25.13333333	16.78571429	23.53846154
13JUN2014	3	1	28.29066667	28.72266667	29.11933333	28.91866667	28.114	27.42333333	27.81533333	28.86466667	28.314	28.12	28.09466667	7.5	0.4	3	0	4.1	6	27.5	30	46	1	22	79.774	79.678	78.81533333	80.12866667	82.33866667	83.05866667	80.48066667	76.61266667	80.68933333	79.13133333	82.14533333	55.13333333	58.26666667	48.13333333	55.73333333	36.5	29.71428571	27.46666667	30.4	42.46666667	40.13333333	28.46666667	21.2	25.13333333	16.78571429
14JUN2014	3	1	27.308	28.29066667	28.72266667	29.11933333	28.91866667	28.114	27.42333333	27.81533333	28.86466667	28.314	28.12	37.5	7.5	0.4	3	0	4.1	6	27.5	30	46	1	86.75733333	79.774	79.678	78.81533333	80.12866667	82.33866667	83.05866667	80.48066667	76.61266667	80.68933333	79.13133333	36.73333333	55.13333333	58.26666667	48.13333333	55.73333333	36.5	29.71428571	27.46666667	30.4	42.46666667	40.13333333	14.33333333	21.2	25.13333333
15JUN2014	2	1	27.91533333	27.308	28.29066667	28.72266667	29.11933333	28.91866667	28.114	27.42333333	27.81533333	28.86466667	28.314	108.5	37.5	7.5	0.4	3	0	4.1	6	27.5	30	46	86.23466667	86.75733333	79.774	79.678	78.81533333	80.12866667	82.33866667	83.05866667	80.48066667	76.61266667	80.68933333	35.4	36.73333333	55.13333333	58.26666667	48.13333333	55.73333333	36.5	29.71428571	27.46666667	30.4	42.46666667	10.46666667	14.33333333	21.2
16JUN2014	3	1	29.366	27.91533333	27.308	28.29066667	28.72266667	29.11933333	28.91866667	28.114	27.42333333	27.81533333	28.86466667	3	108.5	37.5	7.5	0.4	3	0	4.1	6	27.5	30	79.534	86.23466667	86.75733333	79.774	79.678	78.81533333	80.12866667	82.33866667	83.05866667	80.48066667	76.61266667	33.8	35.4	36.73333333	55.13333333	58.26666667	48.13333333	55.73333333	36.5	29.71428571	27.46666667	30.4	9.333333333	10.46666667	14.33333333
17JUN2014	3	1	29.602	29.366	27.91533333	27.308	28.29066667	28.72266667	29.11933333	28.91866667	28.114	27.42333333	27.81533333	3	3	108.5	37.5	7.5	0.4	3	0	4.1	6	27.5	80.89533333	79.534	86.23466667	86.75733333	79.774	79.678	78.81533333	80.12866667	82.33866667	83.05866667	80.48066667	30.73333333	33.8	35.4	36.73333333	55.13333333	58.26666667	48.13333333	55.73333333	36.5	29.71428571	27.46666667	8.4	9.333333333	10.46666667
18JUN2014	0	0	30.042	29.602	29.366	27.91533333	27.308	28.29066667	28.72266667	29.11933333	28.91866667	28.114	27.42333333	0	3	3	108.5	37.5	7.5	0.4	3	0	4.1	6	77.77266667	80.89533333	79.534	86.23466667	86.75733333	79.774	79.678	78.81533333	80.12866667	82.33866667	83.05866667	33.13333333	30.73333333	33.8	35.4	36.73333333	55.13333333	58.26666667	48.13333333	55.73333333	36.5	29.71428571	9.933333333	8.4	9.333333333
19JUN2014	2	1	30.08266667	30.042	29.602	29.366	27.91533333	27.308	28.29066667	28.72266667	29.11933333	28.91866667	28.114	0	0	3	3	108.5	37.5	7.5	0.4	3	0	4.1	77.042	77.77266667	80.89533333	79.534	86.23466667	86.75733333	79.774	79.678	78.81533333	80.12866667	82.33866667	33.2	33.13333333	30.73333333	33.8	35.4	36.73333333	55.13333333	58.26666667	48.13333333	55.73333333	36.5	10.4	9.933333333	8.4
20JUN2014	3	1	30.51066667	30.08266667	30.042	29.602	29.366	27.91533333	27.308	28.29066667	28.72266667	29.11933333	28.91866667	0	0	0	3	3	108.5	37.5	7.5	0.4	3	0	74.226	77.042	77.77266667	80.89533333	79.534	86.23466667	86.75733333	79.774	79.678	78.81533333	80.12866667	28.6	33.2	33.13333333	30.73333333	33.8	35.4	36.73333333	55.13333333	58.26666667	48.13333333	55.73333333	8.714285714	10.4	9.933333333
21JUN2014	3	1	30.316	30.51066667	30.08266667	30.042	29.602	29.366	27.91533333	27.308	28.29066667	28.72266667	29.11933333	0	0	0	0	3	3	108.5	37.5	7.5	0.4	3	74.25866667	74.226	77.042	77.77266667	80.89533333	79.534	86.23466667	86.75733333	79.774	79.678	78.81533333	28.2	28.6	33.2	33.13333333	30.73333333	33.8	35.4	36.73333333	55.13333333	58.26666667	48.13333333	7.357142857	8.714285714	10.4
22JUN2014	1	1	30.08066667	30.316	30.51066667	30.08266667	30.042	29.602	29.366	27.91533333	27.308	28.29066667	28.72266667	4.8	0	0	0	0	3	3	108.5	37.5	7.5	0.4	74.93133333	74.25866667	74.226	77.042	77.77266667	80.89533333	79.534	86.23466667	86.75733333	79.774	79.678	27.06666667	28.2	28.6	33.2	33.13333333	30.73333333	33.8	35.4	36.73333333	55.13333333	58.26666667	7.357142857	7.357142857	8.714285714
23JUN2014	2	1	30.15333333	30.08066667	30.316	30.51066667	30.08266667	30.042	29.602	29.366	27.91533333	27.308	28.29066667	9.6	4.8	0	0	0	0	3	3	108.5	37.5	7.5	74.392	74.93133333	74.25866667	74.226	77.042	77.77266667	80.89533333	79.534	86.23466667	86.75733333	79.774	32.26666667	27.06666667	28.2	28.6	33.2	33.13333333	30.73333333	33.8	35.4	36.73333333	55.13333333	8.357142857	7.357142857	7.357142857
24JUN2014	7	1	29.746	30.15333333	30.08066667	30.316	30.51066667	30.08266667	30.042	29.602	29.366	27.91533333	27.308	10	9.6	4.8	0	0	0	0	3	3	108.5	37.5	78.21533333	74.392	74.93133333	74.25866667	74.226	77.042	77.77266667	80.89533333	79.534	86.23466667	86.75733333	34	32.26666667	27.06666667	28.2	28.6	33.2	33.13333333	30.73333333	33.8	35.4	36.73333333	9.733333333	8.357142857	7.357142857
25JUN2014	3	1	29.508	29.746	30.15333333	30.08066667	30.316	30.51066667	30.08266667	30.042	29.602	29.366	27.91533333	17.3	10	9.6	4.8	0	0	0	0	3	3	108.5	79.35266667	78.21533333	74.392	74.93133333	74.25866667	74.226	77.042	77.77266667	80.89533333	79.534	86.23466667	31.86666667	34	32.26666667	27.06666667	28.2	28.6	33.2	33.13333333	30.73333333	33.8	35.4	8.466666667	9.733333333	8.357142857
26JUN2014	8	1	29.81666667	29.508	29.746	30.15333333	30.08066667	30.316	30.51066667	30.08266667	30.042	29.602	29.366	9.3	17.3	10	9.6	4.8	0	0	0	0	3	3	77.614	79.35266667	78.21533333	74.392	74.93133333	74.25866667	74.226	77.042	77.77266667	80.89533333	79.534	34.33333333	31.86666667	34	32.26666667	27.06666667	28.2	28.6	33.2	33.13333333	30.73333333	33.8	9.133333333	8.466666667	9.733333333
27JUN2014	5	1	30.24	29.81666667	29.508	29.746	30.15333333	30.08066667	30.316	30.51066667	30.08266667	30.042	29.602	0	9.3	17.3	10	9.6	4.8	0	0	0	0	3	74.42733333	77.614	79.35266667	78.21533333	74.392	74.93133333	74.25866667	74.226	77.042	77.77266667	80.89533333	35.8	34.33333333	31.86666667	34	32.26666667	27.06666667	28.2	28.6	33.2	33.13333333	30.73333333	10.86666667	9.133333333	8.466666667
28JUN2014	7	1	30.20933333	30.24	29.81666667	29.508	29.746	30.15333333	30.08066667	30.316	30.51066667	30.08266667	30.042	15.5	0	9.3	17.3	10	9.6	4.8	0	0	0	0	76.55333333	74.42733333	77.614	79.35266667	78.21533333	74.392	74.93133333	74.25866667	74.226	77.042	77.77266667	40.8	35.8	34.33333333	31.86666667	34	32.26666667	27.06666667	28.2	28.6	33.2	33.13333333	14.8	10.86666667	9.133333333
29JUN2014	7	1	30.33933333	30.20933333	30.24	29.81666667	29.508	29.746	30.15333333	30.08066667	30.316	30.51066667	30.08266667	4.3	15.5	0	9.3	17.3	10	9.6	4.8	0	0	0	75.866	76.55333333	74.42733333	77.614	79.35266667	78.21533333	74.392	74.93133333	74.25866667	74.226	77.042	26.53333333	40.8	35.8	34.33333333	31.86666667	34	32.26666667	27.06666667	28.2	28.6	33.2	6.666666667	14.8	10.86666667
30JUN2014	2	1	30.77933333	30.33933333	30.20933333	30.24	29.81666667	29.508	29.746	30.15333333	30.08066667	30.316	30.51066667	0	4.3	15.5	0	9.3	17.3	10	9.6	4.8	0	0	74.36866667	75.866	76.55333333	74.42733333	77.614	79.35266667	78.21533333	74.392	74.93133333	74.25866667	74.226	33.93333333	26.53333333	40.8	35.8	34.33333333	31.86666667	34	32.26666667	27.06666667	28.2	28.6	9.8	6.666666667	14.8
01JUL2014	8	1	30.83533333	30.77933333	30.33933333	30.20933333	30.24	29.81666667	29.508	29.746	30.15333333	30.08066667	30.316	0	0	4.3	15.5	0	9.3	17.3	10	9.6	4.8	0	74.06333333	74.36866667	75.866	76.55333333	74.42733333	77.614	79.35266667	78.21533333	74.392	74.93133333	74.25866667	28.73333333	33.93333333	26.53333333	40.8	35.8	34.33333333	31.86666667	34	32.26666667	27.06666667	28.2	8.266666667	9.8	6.666666667
02JUL2014	7	1	30.97533333	30.83533333	30.77933333	30.33933333	30.20933333	30.24	29.81666667	29.508	29.746	30.15333333	30.08066667	0	0	0	4.3	15.5	0	9.3	17.3	10	9.6	4.8	72.476	74.06333333	74.36866667	75.866	76.55333333	74.42733333	77.614	79.35266667	78.21533333	74.392	74.93133333	27.06666667	28.73333333	33.93333333	26.53333333	40.8	35.8	34.33333333	31.86666667	34	32.26666667	27.06666667	8	8.266666667	9.8
03JUL2014	9	1	30.97785714	30.97533333	30.83533333	30.77933333	30.33933333	30.20933333	30.24	29.81666667	29.508	29.746	30.15333333	0.5	0	0	0	4.3	15.5	0	9.3	17.3	10	9.6	72.02714286	72.476	74.06333333	74.36866667	75.866	76.55333333	74.42733333	77.614	79.35266667	78.21533333	74.392	26.21428571	27.06666667	28.73333333	33.93333333	26.53333333	40.8	35.8	34.33333333	31.86666667	34	32.26666667	7.071428571	8	8.266666667
04JUL2014	4	1	30.48357143	30.97785714	30.97533333	30.83533333	30.77933333	30.33933333	30.20933333	30.24	29.81666667	29.508	29.746	0	0.5	0	0	0	4.3	15.5	0	9.3	17.3	10	75.36	72.02714286	72.476	74.06333333	74.36866667	75.866	76.55333333	74.42733333	77.614	79.35266667	78.21533333	35.85714286	26.21428571	27.06666667	28.73333333	33.93333333	26.53333333	40.8	35.8	34.33333333	31.86666667	34	12.07142857	7.071428571	8
05JUL2014	9	1	30.51666667	30.48357143	30.97785714	30.97533333	30.83533333	30.77933333	30.33933333	30.20933333	30.24	29.81666667	29.508	0	0	0.5	0	0	0	4.3	15.5	0	9.3	17.3	73.33933333	75.36	72.02714286	72.476	74.06333333	74.36866667	75.866	76.55333333	74.42733333	77.614	79.35266667	47.93333333	35.85714286	26.21428571	27.06666667	28.73333333	33.93333333	26.53333333	40.8	35.8	34.33333333	31.86666667	21.53333333	12.07142857	7.071428571
06JUL2014	4	1	30.92933333	30.51666667	30.48357143	30.97785714	30.97533333	30.83533333	30.77933333	30.33933333	30.20933333	30.24	29.81666667	0	0	0	0.5	0	0	0	4.3	15.5	0	9.3	73.922	73.33933333	75.36	72.02714286	72.476	74.06333333	74.36866667	75.866	76.55333333	74.42733333	77.614	48.73333333	47.93333333	35.85714286	26.21428571	27.06666667	28.73333333	33.93333333	26.53333333	40.8	35.8	34.33333333	26	21.53333333	12.07142857
07JUL2014	10	1	31.086	30.92933333	30.51666667	30.48357143	30.97785714	30.97533333	30.83533333	30.77933333	30.33933333	30.20933333	30.24	0	0	0	0	0.5	0	0	0	4.3	15.5	0	73.304	73.922	73.33933333	75.36	72.02714286	72.476	74.06333333	74.36866667	75.866	76.55333333	74.42733333	45.6	48.73333333	47.93333333	35.85714286	26.21428571	27.06666667	28.73333333	33.93333333	26.53333333	40.8	35.8	21.93333333	26	21.53333333
08JUL2014	9	1	30.91133333	31.086	30.92933333	30.51666667	30.48357143	30.97785714	30.97533333	30.83533333	30.77933333	30.33933333	30.20933333	0	0	0	0	0	0.5	0	0	0	4.3	15.5	72.50666667	73.304	73.922	73.33933333	75.36	72.02714286	72.476	74.06333333	74.36866667	75.866	76.55333333	53.33333333	45.6	48.73333333	47.93333333	35.85714286	26.21428571	27.06666667	28.73333333	33.93333333	26.53333333	40.8	18.53333333	21.93333333	26
09JUL2014	5	1	30.63466667	30.91133333	31.086	30.92933333	30.51666667	30.48357143	30.97785714	30.97533333	30.83533333	30.77933333	30.33933333	0.2	0	0	0	0	0	0.5	0	0	0	4.3	77.05266667	72.50666667	73.304	73.922	73.33933333	75.36	72.02714286	72.476	74.06333333	74.36866667	75.866	36.4	53.33333333	45.6	48.73333333	47.93333333	35.85714286	26.21428571	27.06666667	28.73333333	33.93333333	26.53333333	17	18.53333333	21.93333333
10JUL2014	6	1	30.91533333	30.63466667	30.91133333	31.086	30.92933333	30.51666667	30.48357143	30.97785714	30.97533333	30.83533333	30.77933333	2.5	0.2	0	0	0	0	0	0.5	0	0	0	73.05733333	77.05266667	72.50666667	73.304	73.922	73.33933333	75.36	72.02714286	72.476	74.06333333	74.36866667	23.6	36.4	53.33333333	45.6	48.73333333	47.93333333	35.85714286	26.21428571	27.06666667	28.73333333	33.93333333	6.733333333	17	18.53333333
11JUL2014	4	1	30.99133333	30.91533333	30.63466667	30.91133333	31.086	30.92933333	30.51666667	30.48357143	30.97785714	30.97533333	30.83533333	1.1	2.5	0.2	0	0	0	0	0	0.5	0	0	73.684	73.05733333	77.05266667	72.50666667	73.304	73.922	73.33933333	75.36	72.02714286	72.476	74.06333333	24.2	23.6	36.4	53.33333333	45.6	48.73333333	47.93333333	35.85714286	26.21428571	27.06666667	28.73333333	6.666666667	6.733333333	17
12JUL2014	8	1	31.30533333	30.99133333	30.91533333	30.63466667	30.91133333	31.086	30.92933333	30.51666667	30.48357143	30.97785714	30.97533333	0	1.1	2.5	0.2	0	0	0	0	0	0.5	0	71.10333333	73.684	73.05733333	77.05266667	72.50666667	73.304	73.922	73.33933333	75.36	72.02714286	72.476	25.33333333	24.2	23.6	36.4	53.33333333	45.6	48.73333333	47.93333333	35.85714286	26.21428571	27.06666667	7.333333333	6.666666667	6.733333333
13JUL2014	7	1	31.36533333	31.30533333	30.99133333	30.91533333	30.63466667	30.91133333	31.086	30.92933333	30.51666667	30.48357143	30.97785714	0	0	1.1	2.5	0.2	0	0	0	0	0	0.5	70.908	71.10333333	73.684	73.05733333	77.05266667	72.50666667	73.304	73.922	73.33933333	75.36	72.02714286	22.8	25.33333333	24.2	23.6	36.4	53.33333333	45.6	48.73333333	47.93333333	35.85714286	26.21428571	8.466666667	7.333333333	6.666666667
14JUL2014	12	1	31.45066667	31.36533333	31.30533333	30.99133333	30.91533333	30.63466667	30.91133333	31.086	30.92933333	30.51666667	30.48357143	0	0	0	1.1	2.5	0.2	0	0	0	0	0	71.11533333	70.908	71.10333333	73.684	73.05733333	77.05266667	72.50666667	73.304	73.922	73.33933333	75.36	19.26666667	22.8	25.33333333	24.2	23.6	36.4	53.33333333	45.6	48.73333333	47.93333333	35.85714286	5.8	8.466666667	7.333333333
15JUL2014	9	1	31.06533333	31.45066667	31.36533333	31.30533333	30.99133333	30.91533333	30.63466667	30.91133333	31.086	30.92933333	30.51666667	0	0	0	0	1.1	2.5	0.2	0	0	0	0	73.53866667	71.11533333	70.908	71.10333333	73.684	73.05733333	77.05266667	72.50666667	73.304	73.922	73.33933333	21.93333333	19.26666667	22.8	25.33333333	24.2	23.6	36.4	53.33333333	45.6	48.73333333	47.93333333	6.666666667	5.8	8.466666667
16JUL2014	12	1	31.2	31.06533333	31.45066667	31.36533333	31.30533333	30.99133333	30.91533333	30.63466667	30.91133333	31.086	30.92933333	0.1	0	0	0	0	1.1	2.5	0.2	0	0	0	72.34933333	73.53866667	71.11533333	70.908	71.10333333	73.684	73.05733333	77.05266667	72.50666667	73.304	73.922	34	21.93333333	19.26666667	22.8	25.33333333	24.2	23.6	36.4	53.33333333	45.6	48.73333333	12.71428571	6.666666667	5.8
17JUL2014	8	1	30.15666667	31.2	31.06533333	31.45066667	31.36533333	31.30533333	30.99133333	30.91533333	30.63466667	30.91133333	31.086	3.5	0.1	0	0	0	0	1.1	2.5	0.2	0	0	77.16866667	72.34933333	73.53866667	71.11533333	70.908	71.10333333	73.684	73.05733333	77.05266667	72.50666667	73.304	50.93333333	34	21.93333333	19.26666667	22.8	25.33333333	24.2	23.6	36.4	53.33333333	45.6	24.78571429	12.71428571	6.666666667
18JUL2014	14	1	28.97333333	30.15666667	31.2	31.06533333	31.45066667	31.36533333	31.30533333	30.99133333	30.91533333	30.63466667	30.91133333	60	3.5	0.1	0	0	0	0	1.1	2.5	0.2	0	79.108	77.16866667	72.34933333	73.53866667	71.11533333	70.908	71.10333333	73.684	73.05733333	77.05266667	72.50666667	49.33333333	50.93333333	34	21.93333333	19.26666667	22.8	25.33333333	24.2	23.6	36.4	53.33333333	22	24.78571429	12.71428571
19JUL2014	10	1	28.57357143	28.97333333	30.15666667	31.2	31.06533333	31.45066667	31.36533333	31.30533333	30.99133333	30.91533333	30.63466667	73	60	3.5	0.1	0	0	0	0	1.1	2.5	0.2	79.92714286	79.108	77.16866667	72.34933333	73.53866667	71.11533333	70.908	71.10333333	73.684	73.05733333	77.05266667	35.07142857	49.33333333	50.93333333	34	21.93333333	19.26666667	22.8	25.33333333	24.2	23.6	36.4	12.76923077	22	24.78571429
20JUL2014	14	1	29.51466667	28.57357143	28.97333333	30.15666667	31.2	31.06533333	31.45066667	31.36533333	31.30533333	30.99133333	30.91533333	4.5	73	60	3.5	0.1	0	0	0	0	1.1	2.5	77.826	79.92714286	79.108	77.16866667	72.34933333	73.53866667	71.11533333	70.908	71.10333333	73.684	73.05733333	30.78571429	35.07142857	49.33333333	50.93333333	34	21.93333333	19.26666667	22.8	25.33333333	24.2	23.6	11.57142857	12.76923077	22
21JUL2014	17	1	30.16866667	29.51466667	28.57357143	28.97333333	30.15666667	31.2	31.06533333	31.45066667	31.36533333	31.30533333	30.99133333	0.3	4.5	73	60	3.5	0.1	0	0	0	0	1.1	75.47	77.826	79.92714286	79.108	77.16866667	72.34933333	73.53866667	71.11533333	70.908	71.10333333	73.684	36	30.78571429	35.07142857	49.33333333	50.93333333	34	21.93333333	19.26666667	22.8	25.33333333	24.2	14	11.57142857	12.76923077
22JUL2014	9	1	29.75533333	30.16866667	29.51466667	28.57357143	28.97333333	30.15666667	31.2	31.06533333	31.45066667	31.36533333	31.30533333	24.5	0.3	4.5	73	60	3.5	0.1	0	0	0	0	78.96733333	75.47	77.826	79.92714286	79.108	77.16866667	72.34933333	73.53866667	71.11533333	70.908	71.10333333	46	36	30.78571429	35.07142857	49.33333333	50.93333333	34	21.93333333	19.26666667	22.8	25.33333333	19.35714286	14	11.57142857
23JUL2014	17	1	28.53785714	29.75533333	30.16866667	29.51466667	28.57357143	28.97333333	30.15666667	31.2	31.06533333	31.45066667	31.36533333	175	24.5	0.3	4.5	73	60	3.5	0.1	0	0	0	86.195	78.96733333	75.47	77.826	79.92714286	79.108	77.16866667	72.34933333	73.53866667	71.11533333	70.908	44.78571429	46	36	30.78571429	35.07142857	49.33333333	50.93333333	34	21.93333333	19.26666667	22.8	9.692307692	19.35714286	14
24JUL2014	18	1	29.21785714	28.53785714	29.75533333	30.16866667	29.51466667	28.57357143	28.97333333	30.15666667	31.2	31.06533333	31.45066667	21.5	175	24.5	0.3	4.5	73	60	3.5	0.1	0	0	81.60285714	86.195	78.96733333	75.47	77.826	79.92714286	79.108	77.16866667	72.34933333	73.53866667	71.11533333	36.92857143	44.78571429	46	36	30.78571429	35.07142857	49.33333333	50.93333333	34	21.93333333	19.26666667	7.846153846	9.692307692	19.35714286
25JUL2014	13	1	28.618	29.21785714	28.53785714	29.75533333	30.16866667	29.51466667	28.57357143	28.97333333	30.15666667	31.2	31.06533333	41	21.5	175	24.5	0.3	4.5	73	60	3.5	0.1	0	81.46666667	81.60285714	86.195	78.96733333	75.47	77.826	79.92714286	79.108	77.16866667	72.34933333	73.53866667	27.93333333	36.92857143	44.78571429	46	36	30.78571429	35.07142857	49.33333333	50.93333333	34	21.93333333	8	7.846153846	9.692307692
26JUL2014	14	1	29.47266667	28.618	29.21785714	28.53785714	29.75533333	30.16866667	29.51466667	28.57357143	28.97333333	30.15666667	31.2	0	41	21.5	175	24.5	0.3	4.5	73	60	3.5	0.1	76.34333333	81.46666667	81.60285714	86.195	78.96733333	75.47	77.826	79.92714286	79.108	77.16866667	72.34933333	31.73333333	27.93333333	36.92857143	44.78571429	46	36	30.78571429	35.07142857	49.33333333	50.93333333	34	10.26666667	8	7.846153846
27JUL2014	8	1	29.27066667	29.47266667	28.618	29.21785714	28.53785714	29.75533333	30.16866667	29.51466667	28.57357143	28.97333333	30.15666667	6	0	41	21.5	175	24.5	0.3	4.5	73	60	3.5	78.506	76.34333333	81.46666667	81.60285714	86.195	78.96733333	75.47	77.826	79.92714286	79.108	77.16866667	33.13333333	31.73333333	27.93333333	36.92857143	44.78571429	46	36	30.78571429	35.07142857	49.33333333	50.93333333	13.6	10.26666667	8
28JUL2014	26	1	29.63866667	29.27066667	29.47266667	28.618	29.21785714	28.53785714	29.75533333	30.16866667	29.51466667	28.57357143	28.97333333	0	6	0	41	21.5	175	24.5	0.3	4.5	73	60	77.18533333	78.506	76.34333333	81.46666667	81.60285714	86.195	78.96733333	75.47	77.826	79.92714286	79.108	40.06666667	33.13333333	31.73333333	27.93333333	36.92857143	44.78571429	46	36	30.78571429	35.07142857	49.33333333	17.8	13.6	10.26666667
29JUL2014	24	1	29.90733333	29.63866667	29.27066667	29.47266667	28.618	29.21785714	28.53785714	29.75533333	30.16866667	29.51466667	28.57357143	13.5	0	6	0	41	21.5	175	24.5	0.3	4.5	73	74.012	77.18533333	78.506	76.34333333	81.46666667	81.60285714	86.195	78.96733333	75.47	77.826	79.92714286	36.26666667	40.06666667	33.13333333	31.73333333	27.93333333	36.92857143	44.78571429	46	36	30.78571429	35.07142857	16.86666667	17.8	13.6
30JUL2014	22	1	30.51533333	29.90733333	29.63866667	29.27066667	29.47266667	28.618	29.21785714	28.53785714	29.75533333	30.16866667	29.51466667	0.2	13.5	0	6	0	41	21.5	175	24.5	0.3	4.5	74.48533333	74.012	77.18533333	78.506	76.34333333	81.46666667	81.60285714	86.195	78.96733333	75.47	77.826	39.5	36.26666667	40.06666667	33.13333333	31.73333333	27.93333333	36.92857143	44.78571429	46	36	30.78571429	17	16.86666667	17.8
31JUL2014	32	1	30.402	30.51533333	29.90733333	29.63866667	29.27066667	29.47266667	28.618	29.21785714	28.53785714	29.75533333	30.16866667	6.1	0.2	13.5	0	6	0	41	21.5	175	24.5	0.3	78.246	74.48533333	74.012	77.18533333	78.506	76.34333333	81.46666667	81.60285714	86.195	78.96733333	75.47	43.85714286	39.5	36.26666667	40.06666667	33.13333333	31.73333333	27.93333333	36.92857143	44.78571429	46	36	20.2	17	16.86666667
01AUG2014	37	1	30.2375	30.402	30.51533333	29.90733333	29.63866667	29.27066667	29.47266667	28.618	29.21785714	28.53785714	29.75533333	15	6.1	0.2	13.5	0	6	0	41	21.5	175	24.5	78.1175	78.246	74.48533333	74.012	77.18533333	78.506	76.34333333	81.46666667	81.60285714	86.195	78.96733333	39.0625	43.85714286	39.5	36.26666667	40.06666667	33.13333333	31.73333333	27.93333333	36.92857143	44.78571429	46	15.8125	20.2	17
02AUG2014	28	1	29.785625	30.2375	30.402	30.51533333	29.90733333	29.63866667	29.27066667	29.47266667	28.618	29.21785714	28.53785714	17	15	6.1	0.2	13.5	0	6	0	41	21.5	175	79.968125	78.1175	78.246	74.48533333	74.012	77.18533333	78.506	76.34333333	81.46666667	81.60285714	86.195	29	39.0625	43.85714286	39.5	36.26666667	40.06666667	33.13333333	31.73333333	27.93333333	36.92857143	44.78571429	10.25	15.8125	20.2
03AUG2014	19	1	30.148125	29.785625	30.2375	30.402	30.51533333	29.90733333	29.63866667	29.27066667	29.47266667	28.618	29.21785714	1	17	15	6.1	0.2	13.5	0	6	0	41	21.5	76.580625	79.968125	78.1175	78.246	74.48533333	74.012	77.18533333	78.506	76.34333333	81.46666667	81.60285714	23.6875	29	39.0625	43.85714286	39.5	36.26666667	40.06666667	33.13333333	31.73333333	27.93333333	36.92857143	7.8125	10.25	15.8125
04AUG2014	15	1	30.04933333	30.148125	29.785625	30.2375	30.402	30.51533333	29.90733333	29.63866667	29.27066667	29.47266667	28.618	6	1	17	15	6.1	0.2	13.5	0	6	0	41	74.19866667	76.580625	79.968125	78.1175	78.246	74.48533333	74.012	77.18533333	78.506	76.34333333	81.46666667	25.06666667	23.6875	29	39.0625	43.85714286	39.5	36.26666667	40.06666667	33.13333333	31.73333333	27.93333333	6.214285714	7.8125	10.25
05AUG2014	15	1	29.00785714	30.04933333	30.148125	29.785625	30.2375	30.402	30.51533333	29.90733333	29.63866667	29.27066667	29.47266667	3.5	6	1	17	15	6.1	0.2	13.5	0	6	0	77.05857143	74.19866667	76.580625	79.968125	78.1175	78.246	74.48533333	74.012	77.18533333	78.506	76.34333333	27.53333333	25.06666667	23.6875	29	39.0625	43.85714286	39.5	36.26666667	40.06666667	33.13333333	31.73333333	8.933333333	6.214285714	7.8125
06AUG2014	21	1	29.60066667	29.00785714	30.04933333	30.148125	29.785625	30.2375	30.402	30.51533333	29.90733333	29.63866667	29.27066667	1	3.5	6	1	17	15	6.1	0.2	13.5	0	6	75.71	77.05857143	74.19866667	76.580625	79.968125	78.1175	78.246	74.48533333	74.012	77.18533333	78.506	26	27.53333333	25.06666667	23.6875	29	39.0625	43.85714286	39.5	36.26666667	40.06666667	33.13333333	8.533333333	8.933333333	6.214285714
07AUG2014	19	1	28.50466667	29.60066667	29.00785714	30.04933333	30.148125	29.785625	30.2375	30.402	30.51533333	29.90733333	29.63866667	59.5	1	3.5	6	1	17	15	6.1	0.2	13.5	0	83.60133333	75.71	77.05857143	74.19866667	76.580625	79.968125	78.1175	78.246	74.48533333	74.012	77.18533333	20.4	26	27.53333333	25.06666667	23.6875	29	39.0625	43.85714286	39.5	36.26666667	40.06666667	6.933333333	8.533333333	8.933333333
08AUG2014	25	1	27.919375	28.50466667	29.60066667	29.00785714	30.04933333	30.148125	29.785625	30.2375	30.402	30.51533333	29.90733333	262.5	59.5	1	3.5	6	1	17	15	6.1	0.2	13.5	86.745625	83.60133333	75.71	77.05857143	74.19866667	76.580625	79.968125	78.1175	78.246	74.48533333	74.012	23.1875	20.4	26	27.53333333	25.06666667	23.6875	29	39.0625	43.85714286	39.5	36.26666667	7.75	6.933333333	8.533333333
09AUG2014	23	1	27.63375	27.919375	28.50466667	29.60066667	29.00785714	30.04933333	30.148125	29.785625	30.2375	30.402	30.51533333	173	262.5	59.5	1	3.5	6	1	17	15	6.1	0.2	89.231875	86.745625	83.60133333	75.71	77.05857143	74.19866667	76.580625	79.968125	78.1175	78.246	74.48533333	22.6875	23.1875	20.4	26	27.53333333	25.06666667	23.6875	29	39.0625	43.85714286	39.5	8.133333333	7.75	6.933333333
10AUG2014	21	1	27.1275	27.63375	27.919375	28.50466667	29.60066667	29.00785714	30.04933333	30.148125	29.785625	30.2375	30.402	85	173	262.5	59.5	1	3.5	6	1	17	15	6.1	92.63375	89.231875	86.745625	83.60133333	75.71	77.05857143	74.19866667	76.580625	79.968125	78.1175	78.246	22.4375	22.6875	23.1875	20.4	26	27.53333333	25.06666667	23.6875	29	39.0625	43.85714286	11	8.133333333	7.75
11AUG2014	30	1	27.54066667	27.1275	27.63375	27.919375	28.50466667	29.60066667	29.00785714	30.04933333	30.148125	29.785625	30.2375	228.5	85	173	262.5	59.5	1	3.5	6	1	17	15	88.465625	92.63375	89.231875	86.745625	83.60133333	75.71	77.05857143	74.19866667	76.580625	79.968125	78.1175	20.5625	22.4375	22.6875	23.1875	20.4	26	27.53333333	25.06666667	23.6875	29	39.0625	6.533333333	11	8.133333333
12AUG2014	29	1	26.62333333	27.54066667	27.1275	27.63375	27.919375	28.50466667	29.60066667	29.00785714	30.04933333	30.148125	29.785625	450	228.5	85	173	262.5	59.5	1	3.5	6	1	17	93.244375	88.465625	92.63375	89.231875	86.745625	83.60133333	75.71	77.05857143	74.19866667	76.580625	79.968125	15.9375	20.5625	22.4375	22.6875	23.1875	20.4	26	27.53333333	25.06666667	23.6875	29	4.8	6.533333333	11
13AUG2014	29	1	26.64133333	26.62333333	27.54066667	27.1275	27.63375	27.919375	28.50466667	29.60066667	29.00785714	30.04933333	30.148125	147	450	228.5	85	173	262.5	59.5	1	3.5	6	1	91.36733333	93.244375	88.465625	92.63375	89.231875	86.745625	83.60133333	75.71	77.05857143	74.19866667	76.580625	21.125	15.9375	20.5625	22.4375	22.6875	23.1875	20.4	26	27.53333333	25.06666667	23.6875	6.266666667	4.8	6.533333333
14AUG2014	40	1	28.85	26.64133333	26.62333333	27.54066667	27.1275	27.63375	27.919375	28.50466667	29.60066667	29.00785714	30.04933333	29.5	147	450	228.5	85	173	262.5	59.5	1	3.5	6	82.12533333	91.36733333	93.244375	88.465625	92.63375	89.231875	86.745625	83.60133333	75.71	77.05857143	74.19866667	28.5	21.125	15.9375	20.5625	22.4375	22.6875	23.1875	20.4	26	27.53333333	25.06666667	8.533333333	6.266666667	4.8
15AUG2014	43	1	29.92666667	28.85	26.64133333	26.62333333	27.54066667	27.1275	27.63375	27.919375	28.50466667	29.60066667	29.00785714	0	29.5	147	450	228.5	85	173	262.5	59.5	1	3.5	80.35666667	82.12533333	91.36733333	93.244375	88.465625	92.63375	89.231875	86.745625	83.60133333	75.71	77.05857143	38.6875	28.5	21.125	15.9375	20.5625	22.4375	22.6875	23.1875	20.4	26	27.53333333	12.13333333	8.533333333	6.266666667
16AUG2014	40	1	30.063125	29.92666667	28.85	26.64133333	26.62333333	27.54066667	27.1275	27.63375	27.919375	28.50466667	29.60066667	0	0	29.5	147	450	228.5	85	173	262.5	59.5	1	77.32	80.35666667	82.12533333	91.36733333	93.244375	88.465625	92.63375	89.231875	86.745625	83.60133333	75.71	36.5625	38.6875	28.5	21.125	15.9375	20.5625	22.4375	22.6875	23.1875	20.4	26	12.86666667	12.13333333	8.533333333
17AUG2014	26	1	30.063125	30.063125	29.92666667	28.85	26.64133333	26.62333333	27.54066667	27.1275	27.63375	27.919375	28.50466667	0	0	0	29.5	147	450	228.5	85	173	262.5	59.5	74.47333333	77.32	80.35666667	82.12533333	91.36733333	93.244375	88.465625	92.63375	89.231875	86.745625	83.60133333	29.375	36.5625	38.6875	28.5	21.125	15.9375	20.5625	22.4375	22.6875	23.1875	20.4	10.66666667	12.86666667	12.13333333
18AUG2014	41	1	29.480625	30.063125	30.063125	29.92666667	28.85	26.64133333	26.62333333	27.54066667	27.1275	27.63375	27.919375	33.5	0	0	0	29.5	147	450	228.5	85	173	262.5	78.224	74.47333333	77.32	80.35666667	82.12533333	91.36733333	93.244375	88.465625	92.63375	89.231875	86.745625	30.25	29.375	36.5625	38.6875	28.5	21.125	15.9375	20.5625	22.4375	22.6875	23.1875	9.266666667	10.66666667	12.86666667
19AUG2014	32	1	28.71625	29.480625	30.063125	30.063125	29.92666667	28.85	26.64133333	26.62333333	27.54066667	27.1275	27.63375	10.5	33.5	0	0	0	29.5	147	450	228.5	85	173	77.03466667	78.224	74.47333333	77.32	80.35666667	82.12533333	91.36733333	93.244375	88.465625	92.63375	89.231875	26.8125	30.25	29.375	36.5625	38.6875	28.5	21.125	15.9375	20.5625	22.4375	22.6875	7.8	9.266666667	10.66666667
20AUG2014	31	1	28.459375	28.71625	29.480625	30.063125	30.063125	29.92666667	28.85	26.64133333	26.62333333	27.54066667	27.1275	12	10.5	33.5	0	0	0	29.5	147	450	228.5	85	76.005	77.03466667	78.224	74.47333333	77.32	80.35666667	82.12533333	91.36733333	93.244375	88.465625	92.63375	22.25	26.8125	30.25	29.375	36.5625	38.6875	28.5	21.125	15.9375	20.5625	22.4375	7.133333333	7.8	9.266666667
21AUG2014	28	1	29.11	28.459375	28.71625	29.480625	30.063125	30.063125	29.92666667	28.85	26.64133333	26.62333333	27.54066667	0	12	10.5	33.5	0	0	0	29.5	147	450	228.5	74.47125	76.005	77.03466667	78.224	74.47333333	77.32	80.35666667	82.12533333	91.36733333	93.244375	88.465625	27.1875	22.25	26.8125	30.25	29.375	36.5625	38.6875	28.5	21.125	15.9375	20.5625	8.533333333	7.133333333	7.8
22AUG2014	34	1	29.51	29.11	28.459375	28.71625	29.480625	30.063125	30.063125	29.92666667	28.85	26.64133333	26.62333333	0	0	12	10.5	33.5	0	0	0	29.5	147	450	74.643125	74.47125	76.005	77.03466667	78.224	74.47333333	77.32	80.35666667	82.12533333	91.36733333	93.244375	29.5625	27.1875	22.25	26.8125	30.25	29.375	36.5625	38.6875	28.5	21.125	15.9375	11.86666667	8.533333333	7.133333333
23AUG2014	35	1	29.868125	29.51	29.11	28.459375	28.71625	29.480625	30.063125	30.063125	29.92666667	28.85	26.64133333	0	0	0	12	10.5	33.5	0	0	0	29.5	147	70.6875	74.643125	74.47125	76.005	77.03466667	78.224	74.47333333	77.32	80.35666667	82.12533333	91.36733333	27.4375	29.5625	27.1875	22.25	26.8125	30.25	29.375	36.5625	38.6875	28.5	21.125	10.46666667	11.86666667	8.533333333
24AUG2014	25	1	30.26125	29.868125	29.51	29.11	28.459375	28.71625	29.480625	30.063125	30.063125	29.92666667	28.85	0.5	0	0	0	12	10.5	33.5	0	0	0	29.5	71.699375	70.6875	74.643125	74.47125	76.005	77.03466667	78.224	74.47333333	77.32	80.35666667	82.12533333	27.6875	27.4375	29.5625	27.1875	22.25	26.8125	30.25	29.375	36.5625	38.6875	28.5	12.2	10.46666667	11.86666667
25AUG2014	35	1	29.56125	30.26125	29.868125	29.51	29.11	28.459375	28.71625	29.480625	30.063125	30.063125	29.92666667	28	0.5	0	0	0	12	10.5	33.5	0	0	0	79.362	71.699375	70.6875	74.643125	74.47125	76.005	77.03466667	78.224	74.47333333	77.32	80.35666667	35.1875	27.6875	27.4375	29.5625	27.1875	22.25	26.8125	30.25	29.375	36.5625	38.6875	16.26666667	12.2	10.46666667
26AUG2014	28	1	29.913125	29.56125	30.26125	29.868125	29.51	29.11	28.459375	28.71625	29.480625	30.063125	30.063125	1	28	0.5	0	0	0	12	10.5	33.5	0	0	74.98066667	79.362	71.699375	70.6875	74.643125	74.47125	76.005	77.03466667	78.224	74.47333333	77.32	31.25	35.1875	27.6875	27.4375	29.5625	27.1875	22.25	26.8125	30.25	29.375	36.5625	11.86666667	16.26666667	12.2
27AUG2014	37	1	29.656875	29.913125	29.56125	30.26125	29.868125	29.51	29.11	28.459375	28.71625	29.480625	30.063125	0.1	1	28	0.5	0	0	0	12	10.5	33.5	0	75.486	74.98066667	79.362	71.699375	70.6875	74.643125	74.47125	76.005	77.03466667	78.224	74.47333333	39.1875	31.25	35.1875	27.6875	27.4375	29.5625	27.1875	22.25	26.8125	30.25	29.375	18.26666667	11.86666667	16.26666667
28AUG2014	31	1	29.275625	29.656875	29.913125	29.56125	30.26125	29.868125	29.51	29.11	28.459375	28.71625	29.480625	1.6	0.1	1	28	0.5	0	0	0	12	10.5	33.5	71.158125	75.486	74.98066667	79.362	71.699375	70.6875	74.643125	74.47125	76.005	77.03466667	78.224	34.13333333	39.1875	31.25	35.1875	27.6875	27.4375	29.5625	27.1875	22.25	26.8125	30.25	14.26666667	18.26666667	11.86666667
29AUG2014	35	1	29.265625	29.275625	29.656875	29.913125	29.56125	30.26125	29.868125	29.51	29.11	28.459375	28.71625	4.1	1.6	0.1	1	28	0.5	0	0	0	12	10.5	74.6275	71.158125	75.486	74.98066667	79.362	71.699375	70.6875	74.643125	74.47125	76.005	77.03466667	38.8	34.13333333	39.1875	31.25	35.1875	27.6875	27.4375	29.5625	27.1875	22.25	26.8125	18.26666667	14.26666667	18.26666667
30AUG2014	46	1	29.370625	29.265625	29.275625	29.656875	29.913125	29.56125	30.26125	29.868125	29.51	29.11	28.459375	0	4.1	1.6	0.1	1	28	0.5	0	0	0	12	73.376875	74.6275	71.158125	75.486	74.98066667	79.362	71.699375	70.6875	74.643125	74.47125	76.005	41.13333333	38.8	34.13333333	39.1875	31.25	35.1875	27.6875	27.4375	29.5625	27.1875	22.25	19.2	18.26666667	14.26666667
31AUG2014	43	1	29.55375	29.370625	29.265625	29.275625	29.656875	29.913125	29.56125	30.26125	29.868125	29.51	29.11	14.5	0	4.1	1.6	0.1	1	28	0.5	0	0	0	73.670625	73.376875	74.6275	71.158125	75.486	74.98066667	79.362	71.699375	70.6875	74.643125	74.47125	40.8	41.13333333	38.8	34.13333333	39.1875	31.25	35.1875	27.6875	27.4375	29.5625	27.1875	21.06666667	19.2	18.26666667
01SEP2014	48	1	29.754375	29.55375	29.370625	29.265625	29.275625	29.656875	29.913125	29.56125	30.26125	29.868125	29.51	2	14.5	0	4.1	1.6	0.1	1	28	0.5	0	0	74.885625	73.670625	73.376875	74.6275	71.158125	75.486	74.98066667	79.362	71.699375	70.6875	74.643125	34.6	40.8	41.13333333	38.8	34.13333333	39.1875	31.25	35.1875	27.6875	27.4375	29.5625	15.53333333	21.06666667	19.2
02SEP2014	50	1	29.960625	29.754375	29.55375	29.370625	29.265625	29.275625	29.656875	29.913125	29.56125	30.26125	29.868125	0	2	14.5	0	4.1	1.6	0.1	1	28	0.5	0	73.841875	74.885625	73.670625	73.376875	74.6275	71.158125	75.486	74.98066667	79.362	71.699375	70.6875	32.125	34.6	40.8	41.13333333	38.8	34.13333333	39.1875	31.25	35.1875	27.6875	27.4375	13	15.53333333	21.06666667
03SEP2014	58	1	29.976875	29.960625	29.754375	29.55375	29.370625	29.265625	29.275625	29.656875	29.913125	29.56125	30.26125	0	0	2	14.5	0	4.1	1.6	0.1	1	28	0.5	75.225	73.841875	74.885625	73.670625	73.376875	74.6275	71.158125	75.486	74.98066667	79.362	71.699375	28.6875	32.125	34.6	40.8	41.13333333	38.8	34.13333333	39.1875	31.25	35.1875	27.6875	10.6875	13	15.53333333
04SEP2014	47	1	29.44	29.976875	29.960625	29.754375	29.55375	29.370625	29.265625	29.275625	29.656875	29.913125	29.56125	0	0	0	2	14.5	0	4.1	1.6	0.1	1	28	72.54	75.225	73.841875	74.885625	73.670625	73.376875	74.6275	71.158125	75.486	74.98066667	79.362	34.53333333	28.6875	32.125	34.6	40.8	41.13333333	38.8	34.13333333	39.1875	31.25	35.1875	12.06666667	10.6875	13
05SEP2014	67	1	29.94266667	29.44	29.976875	29.960625	29.754375	29.55375	29.370625	29.265625	29.275625	29.656875	29.913125	0	0	0	0	2	14.5	0	4.1	1.6	0.1	1	71.96066667	72.54	75.225	73.841875	74.885625	73.670625	73.376875	74.6275	71.158125	75.486	74.98066667	47.06666667	34.53333333	28.6875	32.125	34.6	40.8	41.13333333	38.8	34.13333333	39.1875	31.25	21.6	12.06666667	10.6875
06SEP2014	54	1	30.6025	29.94266667	29.44	29.976875	29.960625	29.754375	29.55375	29.370625	29.265625	29.275625	29.656875	0.3	0	0	0	0	2	14.5	0	4.1	1.6	0.1	72.985	71.96066667	72.54	75.225	73.841875	74.885625	73.670625	73.376875	74.6275	71.158125	75.486	44.875	47.06666667	34.53333333	28.6875	32.125	34.6	40.8	41.13333333	38.8	34.13333333	39.1875	22.1875	21.6	12.06666667
07SEP2014	49	1	29.94125	30.6025	29.94266667	29.44	29.976875	29.960625	29.754375	29.55375	29.370625	29.265625	29.275625	3	0.3	0	0	0	0	2	14.5	0	4.1	1.6	76.22125	72.985	71.96066667	72.54	75.225	73.841875	74.885625	73.670625	73.376875	74.6275	71.158125	33.6875	44.875	47.06666667	34.53333333	28.6875	32.125	34.6	40.8	41.13333333	38.8	34.13333333	14.4375	22.1875	21.6
08SEP2014	63	1	29.6225	29.94125	30.6025	29.94266667	29.44	29.976875	29.960625	29.754375	29.55375	29.370625	29.265625	0.3	3	0.3	0	0	0	0	2	14.5	0	4.1	78.025625	76.22125	72.985	71.96066667	72.54	75.225	73.841875	74.885625	73.670625	73.376875	74.6275	34.3125	33.6875	44.875	47.06666667	34.53333333	28.6875	32.125	34.6	40.8	41.13333333	38.8	15.4375	14.4375	22.1875
09SEP2014	69	1	29.555625	29.6225	29.94125	30.6025	29.94266667	29.44	29.976875	29.960625	29.754375	29.55375	29.370625	2.5	0.3	3	0.3	0	0	0	0	2	14.5	0	74.945	78.025625	76.22125	72.985	71.96066667	72.54	75.225	73.841875	74.885625	73.670625	73.376875	32.375	34.3125	33.6875	44.875	47.06666667	34.53333333	28.6875	32.125	34.6	40.8	41.13333333	12.0625	15.4375	14.4375
10SEP2014	62	1	29.14125	29.555625	29.6225	29.94125	30.6025	29.94266667	29.44	29.976875	29.960625	29.754375	29.55375	2.5	2.5	0.3	3	0.3	0	0	0	0	2	14.5	75.975	74.945	78.025625	76.22125	72.985	71.96066667	72.54	75.225	73.841875	74.885625	73.670625	37.8125	32.375	34.3125	33.6875	44.875	47.06666667	34.53333333	28.6875	32.125	34.6	40.8	14.875	12.0625	15.4375
11SEP2014	66	1	29.56875	29.14125	29.555625	29.6225	29.94125	30.6025	29.94266667	29.44	29.976875	29.960625	29.754375	15	2.5	2.5	0.3	3	0.3	0	0	0	0	2	77.14125	75.975	74.945	78.025625	76.22125	72.985	71.96066667	72.54	75.225	73.841875	74.885625	41.5625	37.8125	32.375	34.3125	33.6875	44.875	47.06666667	34.53333333	28.6875	32.125	34.6	20.125	14.875	12.0625
12SEP2014	68	1	29.836875	29.56875	29.14125	29.555625	29.6225	29.94125	30.6025	29.94266667	29.44	29.976875	29.960625	38	15	2.5	2.5	0.3	3	0.3	0	0	0	0	76.199375	77.14125	75.975	74.945	78.025625	76.22125	72.985	71.96066667	72.54	75.225	73.841875	33.5625	41.5625	37.8125	32.375	34.3125	33.6875	44.875	47.06666667	34.53333333	28.6875	32.125	14.25	20.125	14.875
13SEP2014	61	1	29.625	29.836875	29.56875	29.14125	29.555625	29.6225	29.94125	30.6025	29.94266667	29.44	29.976875	3	38	15	2.5	2.5	0.3	3	0.3	0	0	0	75.49	76.199375	77.14125	75.975	74.945	78.025625	76.22125	72.985	71.96066667	72.54	75.225	30	33.5625	41.5625	37.8125	32.375	34.3125	33.6875	44.875	47.06666667	34.53333333	28.6875	12.0625	14.25	20.125
14SEP2014	60	1	30.214375	29.625	29.836875	29.56875	29.14125	29.555625	29.6225	29.94125	30.6025	29.94266667	29.44	0	3	38	15	2.5	2.5	0.3	3	0.3	0	0	77.035625	75.49	76.199375	77.14125	75.975	74.945	78.025625	76.22125	72.985	71.96066667	72.54	42.375	30	33.5625	41.5625	37.8125	32.375	34.3125	33.6875	44.875	47.06666667	34.53333333	19.0625	12.0625	14.25
15SEP2014	82	1	31.30375	30.214375	29.625	29.836875	29.56875	29.14125	29.555625	29.6225	29.94125	30.6025	29.94266667	0	0	3	38	15	2.5	2.5	0.3	3	0.3	0	72.375625	77.035625	75.49	76.199375	77.14125	75.975	74.945	78.025625	76.22125	72.985	71.96066667	49.1875	42.375	30	33.5625	41.5625	37.8125	32.375	34.3125	33.6875	44.875	47.06666667	15.3125	19.0625	12.0625
16SEP2014	80	1	30.81375	31.30375	30.214375	29.625	29.836875	29.56875	29.14125	29.555625	29.6225	29.94125	30.6025	0	0	0	3	38	15	2.5	2.5	0.3	3	0.3	74.395	72.375625	77.035625	75.49	76.199375	77.14125	75.975	74.945	78.025625	76.22125	72.985	53.6875	49.1875	42.375	30	33.5625	41.5625	37.8125	32.375	34.3125	33.6875	44.875	12.5	15.3125	19.0625
17SEP2014	68	1	30.279375	30.81375	31.30375	30.214375	29.625	29.836875	29.56875	29.14125	29.555625	29.6225	29.94125	0.2	0	0	0	3	38	15	2.5	2.5	0.3	3	78.145	74.395	72.375625	77.035625	75.49	76.199375	77.14125	75.975	74.945	78.025625	76.22125	51	53.6875	49.1875	42.375	30	33.5625	41.5625	37.8125	32.375	34.3125	33.6875	17.625	12.5	15.3125
18SEP2014	82	1	30.3275	30.279375	30.81375	31.30375	30.214375	29.625	29.836875	29.56875	29.14125	29.555625	29.6225	0	0.2	0	0	0	3	38	15	2.5	2.5	0.3	78.874375	78.145	74.395	72.375625	77.035625	75.49	76.199375	77.14125	75.975	74.945	78.025625	62.0625	51	53.6875	49.1875	42.375	30	33.5625	41.5625	37.8125	32.375	34.3125	27.9375	17.625	12.5
19SEP2014	70	1	29.9775	30.3275	30.279375	30.81375	31.30375	30.214375	29.625	29.836875	29.56875	29.14125	29.555625	0.1	0	0.2	0	0	0	3	38	15	2.5	2.5	79.245625	78.874375	78.145	74.395	72.375625	77.035625	75.49	76.199375	77.14125	75.975	74.945	58.8125	62.0625	51	53.6875	49.1875	42.375	30	33.5625	41.5625	37.8125	32.375	27.1875	27.9375	17.625
20SEP2014	84	1	28.805625	29.9775	30.3275	30.279375	30.81375	31.30375	30.214375	29.625	29.836875	29.56875	29.14125	31.5	0.1	0	0.2	0	0	0	3	38	15	2.5	82.305	79.245625	78.874375	78.145	74.395	72.375625	77.035625	75.49	76.199375	77.14125	75.975	57.125	58.8125	62.0625	51	53.6875	49.1875	42.375	30	33.5625	41.5625	37.8125	28.3125	27.1875	27.9375
21SEP2014	73	1	26.54375	28.805625	29.9775	30.3275	30.279375	30.81375	31.30375	30.214375	29.625	29.836875	29.56875	127.5	31.5	0.1	0	0.2	0	0	0	3	38	15	89.97625	82.305	79.245625	78.874375	78.145	74.395	72.375625	77.035625	75.49	76.199375	77.14125	25.0625	57.125	58.8125	62.0625	51	53.6875	49.1875	42.375	30	33.5625	41.5625	4.866666667	28.3125	27.1875
22SEP2014	92	1	27.72625	26.54375	28.805625	29.9775	30.3275	30.279375	30.81375	31.30375	30.214375	29.625	29.836875	1.5	127.5	31.5	0.1	0	0.2	0	0	0	3	38	80.834375	89.97625	82.305	79.245625	78.874375	78.145	74.395	72.375625	77.035625	75.49	76.199375	30.4375	25.0625	57.125	58.8125	62.0625	51	53.6875	49.1875	42.375	30	33.5625	12.73333333	4.866666667	28.3125
23SEP2014	79	1	27.26066667	27.72625	26.54375	28.805625	29.9775	30.3275	30.279375	30.81375	31.30375	30.214375	29.625	33.3	1.5	127.5	31.5	0.1	0	0.2	0	0	0	3	86.74066667	80.834375	89.97625	82.305	79.245625	78.874375	78.145	74.395	72.375625	77.035625	75.49	32.46666667	30.4375	25.0625	57.125	58.8125	62.0625	51	53.6875	49.1875	42.375	30	13.6	12.73333333	4.866666667
24SEP2014	72	1	28.648125	27.26066667	27.72625	26.54375	28.805625	29.9775	30.3275	30.279375	30.81375	31.30375	30.214375	0	33.3	1.5	127.5	31.5	0.1	0	0.2	0	0	0	79.235625	86.74066667	80.834375	89.97625	82.305	79.245625	78.874375	78.145	74.395	72.375625	77.035625	30.6	32.46666667	30.4375	25.0625	57.125	58.8125	62.0625	51	53.6875	49.1875	42.375	9.875	13.6	12.73333333
25SEP2014	87	1	28.98	28.648125	27.26066667	27.72625	26.54375	28.805625	29.9775	30.3275	30.279375	30.81375	31.30375	0	0	33.3	1.5	127.5	31.5	0.1	0	0.2	0	0	77.585	79.235625	86.74066667	80.834375	89.97625	82.305	79.245625	78.874375	78.145	74.395	72.375625	36.4	30.6	32.46666667	30.4375	25.0625	57.125	58.8125	62.0625	51	53.6875	49.1875	13.375	9.875	13.6
26SEP2014	86	1	29.33466667	28.98	28.648125	27.26066667	27.72625	26.54375	28.805625	29.9775	30.3275	30.279375	30.81375	0	0	0	33.3	1.5	127.5	31.5	0.1	0	0.2	0	74.77066667	77.585	79.235625	86.74066667	80.834375	89.97625	82.305	79.245625	78.874375	78.145	74.395	38.5	36.4	30.6	32.46666667	30.4375	25.0625	57.125	58.8125	62.0625	51	53.6875	18.46666667	13.375	9.875
27SEP2014	95	1	29.740625	29.33466667	28.98	28.648125	27.26066667	27.72625	26.54375	28.805625	29.9775	30.3275	30.279375	0	0	0	0	33.3	1.5	127.5	31.5	0.1	0	0.2	74.448125	74.77066667	77.585	79.235625	86.74066667	80.834375	89.97625	82.305	79.245625	78.874375	78.145	52	38.5	36.4	30.6	32.46666667	30.4375	25.0625	57.125	58.8125	62.0625	51	29.0625	18.46666667	13.375
28SEP2014	96	1	29.305	29.740625	29.33466667	28.98	28.648125	27.26066667	27.72625	26.54375	28.805625	29.9775	30.3275	0.1	0	0	0	0	33.3	1.5	127.5	31.5	0.1	0	75.524375	74.448125	74.77066667	77.585	79.235625	86.74066667	80.834375	89.97625	82.305	79.245625	78.874375	57.73333333	52	38.5	36.4	30.6	32.46666667	30.4375	25.0625	57.125	58.8125	62.0625	35	29.0625	18.46666667
29SEP2014	109	1	29.405625	29.305	29.740625	29.33466667	28.98	28.648125	27.26066667	27.72625	26.54375	28.805625	29.9775	0	0.1	0	0	0	0	33.3	1.5	127.5	31.5	0.1	73.488125	75.524375	74.448125	74.77066667	77.585	79.235625	86.74066667	80.834375	89.97625	82.305	79.245625	58.46666667	57.73333333	52	38.5	36.4	30.6	32.46666667	30.4375	25.0625	57.125	58.8125	34.1875	35	29.0625
30SEP2014	126	1	29.46	29.405625	29.305	29.740625	29.33466667	28.98	28.648125	27.26066667	27.72625	26.54375	28.805625	0	0	0.1	0	0	0	0	33.3	1.5	127.5	31.5	73.536	73.488125	75.524375	74.448125	74.77066667	77.585	79.235625	86.74066667	80.834375	89.97625	82.305	58	58.46666667	57.73333333	52	38.5	36.4	30.6	32.46666667	30.4375	25.0625	57.125	32.6	34.1875	35
01OCT2014	134	1	29.40466667	29.46	29.405625	29.305	29.740625	29.33466667	28.98	28.648125	27.26066667	27.72625	26.54375	0	0	0	0.1	0	0	0	0	33.3	1.5	127.5	72.83666667	73.536	73.488125	75.524375	74.448125	74.77066667	77.585	79.235625	86.74066667	80.834375	89.97625	57.6	58	58.46666667	57.73333333	52	38.5	36.4	30.6	32.46666667	30.4375	25.0625	26.93333333	32.6	34.1875
02OCT2014	138	1	28.6225	29.40466667	29.46	29.405625	29.305	29.740625	29.33466667	28.98	28.648125	27.26066667	27.72625	1.5	0	0	0	0.1	0	0	0	0	33.3	1.5	76.461875	72.83666667	73.536	73.488125	75.524375	74.448125	74.77066667	77.585	79.235625	86.74066667	80.834375	62.6875	57.6	58	58.46666667	57.73333333	52	38.5	36.4	30.6	32.46666667	30.4375	31.5625	26.93333333	32.6
03OCT2014	137	1	28.2625	28.6225	29.40466667	29.46	29.405625	29.305	29.740625	29.33466667	28.98	28.648125	27.26066667	0	1.5	0	0	0	0.1	0	0	0	0	33.3	73.585	76.461875	72.83666667	73.536	73.488125	75.524375	74.448125	74.77066667	77.585	79.235625	86.74066667	75.875	62.6875	57.6	58	58.46666667	57.73333333	52	38.5	36.4	30.6	32.46666667	34.6875	31.5625	26.93333333
04OCT2014	126	1	26.616875	28.2625	28.6225	29.40466667	29.46	29.405625	29.305	29.740625	29.33466667	28.98	28.648125	0	0	1.5	0	0	0	0.1	0	0	0	0	66.281875	73.585	76.461875	72.83666667	73.536	73.488125	75.524375	74.448125	74.77066667	77.585	79.235625	92.6875	75.875	62.6875	57.6	58	58.46666667	57.73333333	52	38.5	36.4	30.6	34.875	34.6875	31.5625
05OCT2014	143	1	26.644375	26.616875	28.2625	28.6225	29.40466667	29.46	29.405625	29.305	29.740625	29.33466667	28.98	0	0	0	1.5	0	0	0	0.1	0	0	0	67.169375	66.281875	73.585	76.461875	72.83666667	73.536	73.488125	75.524375	74.448125	74.77066667	77.585	74.6875	92.6875	75.875	62.6875	57.6	58	58.46666667	57.73333333	52	38.5	36.4	25.5625	34.875	34.6875
06OCT2014	142	1	26.7825	26.644375	26.616875	28.2625	28.6225	29.40466667	29.46	29.405625	29.305	29.740625	29.33466667	0	0	0	0	1.5	0	0	0	0.1	0	0	65.62375	67.169375	66.281875	73.585	76.461875	72.83666667	73.536	73.488125	75.524375	74.448125	74.77066667	90	74.6875	92.6875	75.875	62.6875	57.6	58	58.46666667	57.73333333	52	38.5	32.125	25.5625	34.875
07OCT2014	96	1	26.495625	26.7825	26.644375	26.616875	28.2625	28.6225	29.40466667	29.46	29.405625	29.305	29.740625	0	0	0	0	0	1.5	0	0	0	0.1	0	63.89875	65.62375	67.169375	66.281875	73.585	76.461875	72.83666667	73.536	73.488125	75.524375	74.448125	88.26666667	90	74.6875	92.6875	75.875	62.6875	57.6	58	58.46666667	57.73333333	52	36	32.125	25.5625
08OCT2014	116	1	26.7675	26.495625	26.7825	26.644375	26.616875	28.2625	28.6225	29.40466667	29.46	29.405625	29.305	0	0	0	0	0	0	1.5	0	0	0	0.1	64.7625	63.89875	65.62375	67.169375	66.281875	73.585	76.461875	72.83666667	73.536	73.488125	75.524375	71.875	88.26666667	90	74.6875	92.6875	75.875	62.6875	57.6	58	58.46666667	57.73333333	30.25	36	32.125
09OCT2014	122	1	27.01125	26.7675	26.495625	26.7825	26.644375	26.616875	28.2625	28.6225	29.40466667	29.46	29.405625	0	0	0	0	0	0	0	1.5	0	0	0	69.681875	64.7625	63.89875	65.62375	67.169375	66.281875	73.585	76.461875	72.83666667	73.536	73.488125	80.46666667	71.875	88.26666667	90	74.6875	92.6875	75.875	62.6875	57.6	58	58.46666667	39.125	30.25	36
10OCT2014	139	1	27.756875	27.01125	26.7675	26.495625	26.7825	26.644375	26.616875	28.2625	28.6225	29.40466667	29.46	0	0	0	0	0	0	0	0	1.5	0	0	73.22375	69.681875	64.7625	63.89875	65.62375	67.169375	66.281875	73.585	76.461875	72.83666667	73.536	107.1333333	80.46666667	71.875	88.26666667	90	74.6875	92.6875	75.875	62.6875	57.6	58	40.75	39.125	30.25
11OCT2014	146	1	27.708125	27.756875	27.01125	26.7675	26.495625	26.7825	26.644375	26.616875	28.2625	28.6225	29.40466667	0	0	0	0	0	0	0	0	0	1.5	0	71.985	73.22375	69.681875	64.7625	63.89875	65.62375	67.169375	66.281875	73.585	76.461875	72.83666667	74.8125	107.1333333	80.46666667	71.875	88.26666667	90	74.6875	92.6875	75.875	62.6875	57.6	23.375	40.75	39.125
12OCT2014	147	1	26.7225	27.708125	27.756875	27.01125	26.7675	26.495625	26.7825	26.644375	26.616875	28.2625	28.6225	0	0	0	0	0	0	0	0	0	0	1.5	68.369375	71.985	73.22375	69.681875	64.7625	63.89875	65.62375	67.169375	66.281875	73.585	76.461875	68.875	74.8125	107.1333333	80.46666667	71.875	88.26666667	90	74.6875	92.6875	75.875	62.6875	26	23.375	40.75
13OCT2014	191	1	26.515625	26.7225	27.708125	27.756875	27.01125	26.7675	26.495625	26.7825	26.644375	26.616875	28.2625	0	0	0	0	0	0	0	0	0	0	0	67.1475	68.369375	71.985	73.22375	69.681875	64.7625	63.89875	65.62375	67.169375	66.281875	73.585	86.25	68.875	74.8125	107.1333333	80.46666667	71.875	88.26666667	90	74.6875	92.6875	75.875	40.1875	26	23.375
14OCT2014	187	1	25.53	26.515625	26.7225	27.708125	27.756875	27.01125	26.7675	26.495625	26.7825	26.644375	26.616875	0	0	0	0	0	0	0	0	0	0	0	68.154375	67.1475	68.369375	71.985	73.22375	69.681875	64.7625	63.89875	65.62375	67.169375	66.281875	104.8125	86.25	68.875	74.8125	107.1333333	80.46666667	71.875	88.26666667	90	74.6875	92.6875	51.375	40.1875	26
15OCT2014	186	1	25.176875	25.53	26.515625	26.7225	27.708125	27.756875	27.01125	26.7675	26.495625	26.7825	26.644375	0	0	0	0	0	0	0	0	0	0	0	65.52875	68.154375	67.1475	68.369375	71.985	73.22375	69.681875	64.7625	63.89875	65.62375	67.169375	106.5625	104.8125	86.25	68.875	74.8125	107.1333333	80.46666667	71.875	88.26666667	90	74.6875	57.9375	51.375	40.1875
16OCT2014	203	1	25.065625	25.176875	25.53	26.515625	26.7225	27.708125	27.756875	27.01125	26.7675	26.495625	26.7825	0	0	0	0	0	0	0	0	0	0	0	63.986875	65.52875	68.154375	67.1475	68.369375	71.985	73.22375	69.681875	64.7625	63.89875	65.62375	102.9375	106.5625	104.8125	86.25	68.875	74.8125	107.1333333	80.46666667	71.875	88.26666667	90	55.5625	57.9375	51.375
17OCT2014	206	1	25.518125	25.065625	25.176875	25.53	26.515625	26.7225	27.708125	27.756875	27.01125	26.7675	26.495625	0	0	0	0	0	0	0	0	0	0	0	64.009375	63.986875	65.52875	68.154375	67.1475	68.369375	71.985	73.22375	69.681875	64.7625	63.89875	95.875	102.9375	106.5625	104.8125	86.25	68.875	74.8125	107.1333333	80.46666667	71.875	88.26666667	51.25	55.5625	57.9375
18OCT2014	195	1	25.929375	25.518125	25.065625	25.176875	25.53	26.515625	26.7225	27.708125	27.756875	27.01125	26.7675	0	0	0	0	0	0	0	0	0	0	0	66.459375	64.009375	63.986875	65.52875	68.154375	67.1475	68.369375	71.985	73.22375	69.681875	64.7625	85.1875	95.875	102.9375	106.5625	104.8125	86.25	68.875	74.8125	107.1333333	80.46666667	71.875	47	51.25	55.5625
19OCT2014	230	1	26.265625	25.929375	25.518125	25.065625	25.176875	25.53	26.515625	26.7225	27.708125	27.756875	27.01125	0	0	0	0	0	0	0	0	0	0	0	70.850625	66.459375	64.009375	63.986875	65.52875	68.154375	67.1475	68.369375	71.985	73.22375	69.681875	79.26666667	85.1875	95.875	102.9375	106.5625	104.8125	86.25	68.875	74.8125	107.1333333	80.46666667	42.46666667	47	51.25
20OCT2014	234	1	27.010625	26.265625	25.929375	25.518125	25.065625	25.176875	25.53	26.515625	26.7225	27.708125	27.756875	0	0	0	0	0	0	0	0	0	0	0	71.803125	70.850625	66.459375	64.009375	63.986875	65.52875	68.154375	67.1475	68.369375	71.985	73.22375	78.5	79.26666667	85.1875	95.875	102.9375	106.5625	104.8125	86.25	68.875	74.8125	107.1333333	42.4	42.46666667	47
21OCT2014	208	1	27.739375	27.010625	26.265625	25.929375	25.518125	25.065625	25.176875	25.53	26.515625	26.7225	27.708125	0	0	0	0	0	0	0	0	0	0	0	68.51125	71.803125	70.850625	66.459375	64.009375	63.986875	65.52875	68.154375	67.1475	68.369375	71.985	82.5	78.5	79.26666667	85.1875	95.875	102.9375	106.5625	104.8125	86.25	68.875	74.8125	47.9375	42.4	42.46666667
22OCT2014	176	1	27.72125	27.739375	27.010625	26.265625	25.929375	25.518125	25.065625	25.176875	25.53	26.515625	26.7225	0	0	0	0	0	0	0	0	0	0	0	68.689375	68.51125	71.803125	70.850625	66.459375	64.009375	63.986875	65.52875	68.154375	67.1475	68.369375	95.8125	82.5	78.5	79.26666667	85.1875	95.875	102.9375	106.5625	104.8125	86.25	68.875	41.875	47.9375	42.4
23OCT2014	194	1	26.539375	27.72125	27.739375	27.010625	26.265625	25.929375	25.518125	25.065625	25.176875	25.53	26.515625	0	0	0	0	0	0	0	0	0	0	0	70.85625	68.689375	68.51125	71.803125	70.850625	66.459375	64.009375	63.986875	65.52875	68.154375	67.1475	69	95.8125	82.5	78.5	79.26666667	85.1875	95.875	102.9375	106.5625	104.8125	86.25	27	41.875	47.9375
24OCT2014	203	1	26.396875	26.539375	27.72125	27.739375	27.010625	26.265625	25.929375	25.518125	25.065625	25.176875	25.53	0	0	0	0	0	0	0	0	0	0	0	69.79875	70.85625	68.689375	68.51125	71.803125	70.850625	66.459375	64.009375	63.986875	65.52875	68.154375	70.625	69	95.8125	82.5	78.5	79.26666667	85.1875	95.875	102.9375	106.5625	104.8125	28.25	27	41.875
25OCT2014	191	1	26.64125	26.396875	26.539375	27.72125	27.739375	27.010625	26.265625	25.929375	25.518125	25.065625	25.176875	0	0	0	0	0	0	0	0	0	0	0	72.718125	69.79875	70.85625	68.689375	68.51125	71.803125	70.850625	66.459375	64.009375	63.986875	65.52875	77	70.625	69	95.8125	82.5	78.5	79.26666667	85.1875	95.875	102.9375	106.5625	38.93333333	28.25	27
26OCT2014	171	1	26.9725	26.64125	26.396875	26.539375	27.72125	27.739375	27.010625	26.265625	25.929375	25.518125	25.065625	0	0	0	0	0	0	0	0	0	0	0	74.60125	72.718125	69.79875	70.85625	68.689375	68.51125	71.803125	70.850625	66.459375	64.009375	63.986875	80.625	77	70.625	69	95.8125	82.5	78.5	79.26666667	85.1875	95.875	102.9375	45.1875	38.93333333	28.25
27OCT2014	224	1	27.08625	26.9725	26.64125	26.396875	26.539375	27.72125	27.739375	27.010625	26.265625	25.929375	25.518125	0	0	0	0	0	0	0	0	0	0	0	76.08375	74.60125	72.718125	69.79875	70.85625	68.689375	68.51125	71.803125	70.850625	66.459375	64.009375	87.25	80.625	77	70.625	69	95.8125	82.5	78.5	79.26666667	85.1875	95.875	46.13333333	45.1875	38.93333333
28OCT2014	184	1	26.769375	27.08625	26.9725	26.64125	26.396875	26.539375	27.72125	27.739375	27.010625	26.265625	25.929375	0	0	0	0	0	0	0	0	0	0	0	71.7725	76.08375	74.60125	72.718125	69.79875	70.85625	68.689375	68.51125	71.803125	70.850625	66.459375	78.1875	87.25	80.625	77	70.625	69	95.8125	82.5	78.5	79.26666667	85.1875	37.1875	46.13333333	45.1875
29OCT2014	192	1	26.32375	26.769375	27.08625	26.9725	26.64125	26.396875	26.539375	27.72125	27.739375	27.010625	26.265625	0	0	0	0	0	0	0	0	0	0	0	72.8275	71.7725	76.08375	74.60125	72.718125	69.79875	70.85625	68.689375	68.51125	71.803125	70.850625	80.0625	78.1875	87.25	80.625	77	70.625	69	95.8125	82.5	78.5	79.26666667	34	37.1875	46.13333333
30OCT2014	192	1	26.37625	26.32375	26.769375	27.08625	26.9725	26.64125	26.396875	26.539375	27.72125	27.739375	27.010625	0	0	0	0	0	0	0	0	0	0	0	74.3175	72.8275	71.7725	76.08375	74.60125	72.718125	69.79875	70.85625	68.689375	68.51125	71.803125	75.3125	80.0625	78.1875	87.25	80.625	77	70.625	69	95.8125	82.5	78.5	36.9375	34	37.1875
31OCT2014	215	1	26.454375	26.37625	26.32375	26.769375	27.08625	26.9725	26.64125	26.396875	26.539375	27.72125	27.739375	0	0	0	0	0	0	0	0	0	0	0	73.744375	74.3175	72.8275	71.7725	76.08375	74.60125	72.718125	69.79875	70.85625	68.689375	68.51125	66.75	75.3125	80.0625	78.1875	87.25	80.625	77	70.625	69	95.8125	82.5	33.25	36.9375	34
01NOV2014	232	1	26.664375	26.454375	26.37625	26.32375	26.769375	27.08625	26.9725	26.64125	26.396875	26.539375	27.72125	0	0	0	0	0	0	0	0	0	0	0	72.170625	73.744375	74.3175	72.8275	71.7725	76.08375	74.60125	72.718125	69.79875	70.85625	68.689375	78.0625	66.75	75.3125	80.0625	78.1875	87.25	80.625	77	70.625	69	95.8125	42.25	33.25	36.9375
02NOV2014	179	1	26.52125	26.664375	26.454375	26.37625	26.32375	26.769375	27.08625	26.9725	26.64125	26.396875	26.539375	0	0	0	0	0	0	0	0	0	0	0	72.301875	72.170625	73.744375	74.3175	72.8275	71.7725	76.08375	74.60125	72.718125	69.79875	70.85625	90.6875	78.0625	66.75	75.3125	80.0625	78.1875	87.25	80.625	77	70.625	69	41.8125	42.25	33.25
03NOV2014	249	1	24.37625	26.52125	26.664375	26.454375	26.37625	26.32375	26.769375	27.08625	26.9725	26.64125	26.396875	0	0	0	0	0	0	0	0	0	0	0	67.1625	72.301875	72.170625	73.744375	74.3175	72.8275	71.7725	76.08375	74.60125	72.718125	69.79875	92.6875	90.6875	78.0625	66.75	75.3125	80.0625	78.1875	87.25	80.625	77	70.625	36.5	41.8125	42.25
04NOV2014	219	1	24.18875	24.37625	26.52125	26.664375	26.454375	26.37625	26.32375	26.769375	27.08625	26.9725	26.64125	0	0	0	0	0	0	0	0	0	0	0	65.121875	67.1625	72.301875	72.170625	73.744375	74.3175	72.8275	71.7725	76.08375	74.60125	72.718125	80.3125	92.6875	90.6875	78.0625	66.75	75.3125	80.0625	78.1875	87.25	80.625	77	32.6875	36.5	41.8125
05NOV2014	231	1	24.579375	24.18875	24.37625	26.52125	26.664375	26.454375	26.37625	26.32375	26.769375	27.08625	26.9725	0	0	0	0	0	0	0	0	0	0	0	69.350625	65.121875	67.1625	72.301875	72.170625	73.744375	74.3175	72.8275	71.7725	76.08375	74.60125	65.3125	80.3125	92.6875	90.6875	78.0625	66.75	75.3125	80.0625	78.1875	87.25	80.625	26.1875	32.6875	36.5
06NOV2014	206	1	24.475	24.579375	24.18875	24.37625	26.52125	26.664375	26.454375	26.37625	26.32375	26.769375	27.08625	0	0	0	0	0	0	0	0	0	0	0	69.385625	69.350625	65.121875	67.1625	72.301875	72.170625	73.744375	74.3175	72.8275	71.7725	76.08375	85.75	65.3125	80.3125	92.6875	90.6875	78.0625	66.75	75.3125	80.0625	78.1875	87.25	37.625	26.1875	32.6875
07NOV2014	223	1	25.024375	24.475	24.579375	24.18875	24.37625	26.52125	26.664375	26.454375	26.37625	26.32375	26.769375	0	0	0	0	0	0	0	0	0	0	0	71.688125	69.385625	69.350625	65.121875	67.1625	72.301875	72.170625	73.744375	74.3175	72.8275	71.7725	75.75	85.75	65.3125	80.3125	92.6875	90.6875	78.0625	66.75	75.3125	80.0625	78.1875	36.5625	37.625	26.1875
08NOV2014	189	1	25.278125	25.024375	24.475	24.579375	24.18875	24.37625	26.52125	26.664375	26.454375	26.37625	26.32375	0	0	0	0	0	0	0	0	0	0	0	71.82375	71.688125	69.385625	69.350625	65.121875	67.1625	72.301875	72.170625	73.744375	74.3175	72.8275	66.8125	75.75	85.75	65.3125	80.3125	92.6875	90.6875	78.0625	66.75	75.3125	80.0625	32.4375	36.5625	37.625
09NOV2014	169	1	25.16875	25.278125	25.024375	24.475	24.579375	24.18875	24.37625	26.52125	26.664375	26.454375	26.37625	0	0	0	0	0	0	0	0	0	0	0	74.28625	71.82375	71.688125	69.385625	69.350625	65.121875	67.1625	72.301875	72.170625	73.744375	74.3175	68.3125	66.8125	75.75	85.75	65.3125	80.3125	92.6875	90.6875	78.0625	66.75	75.3125	33.5	32.4375	36.5625
10NOV2014	198	1	24.81125	25.16875	25.278125	25.024375	24.475	24.579375	24.18875	24.37625	26.52125	26.664375	26.454375	0	0	0	0	0	0	0	0	0	0	0	73.725	74.28625	71.82375	71.688125	69.385625	69.350625	65.121875	67.1625	72.301875	72.170625	73.744375	65.75	68.3125	66.8125	75.75	85.75	65.3125	80.3125	92.6875	90.6875	78.0625	66.75	30.0625	33.5	32.4375
11NOV2014	155	1	24.78375	24.81125	25.16875	25.278125	25.024375	24.475	24.579375	24.18875	24.37625	26.52125	26.664375	0	0	0	0	0	0	0	0	0	0	0	74.203125	73.725	74.28625	71.82375	71.688125	69.385625	69.350625	65.121875	67.1625	72.301875	72.170625	91.75	65.75	68.3125	66.8125	75.75	85.75	65.3125	80.3125	92.6875	90.6875	78.0625	42.4375	30.0625	33.5
12NOV2014	196	1	25.0425	24.78375	24.81125	25.16875	25.278125	25.024375	24.475	24.579375	24.18875	24.37625	26.52125	0	0	0	0	0	0	0	0	0	0	0	71.923125	74.203125	73.725	74.28625	71.82375	71.688125	69.385625	69.350625	65.121875	67.1625	72.301875	101.3125	91.75	65.75	68.3125	66.8125	75.75	85.75	65.3125	80.3125	92.6875	90.6875	51.46666667	42.4375	30.0625
13NOV2014	153	1	24.0275	25.0425	24.78375	24.81125	25.16875	25.278125	25.024375	24.475	24.579375	24.18875	24.37625	0	0	0	0	0	0	0	0	0	0	0	70.615625	71.923125	74.203125	73.725	74.28625	71.82375	71.688125	69.385625	69.350625	65.121875	67.1625	106.5	101.3125	91.75	65.75	68.3125	66.8125	75.75	85.75	65.3125	80.3125	92.6875	56	51.46666667	42.4375
14NOV2014	167	1	23.278125	24.0275	25.0425	24.78375	24.81125	25.16875	25.278125	25.024375	24.475	24.579375	24.18875	0	0	0	0	0	0	0	0	0	0	0	71.9225	70.615625	71.923125	74.203125	73.725	74.28625	71.82375	71.688125	69.385625	69.350625	65.121875	99.125	106.5	101.3125	91.75	65.75	68.3125	66.8125	75.75	85.75	65.3125	80.3125	55.9375	56	51.46666667
15NOV2014	149	1	23.96875	23.278125	24.0275	25.0425	24.78375	24.81125	25.16875	25.278125	25.024375	24.475	24.579375	0	0	0	0	0	0	0	0	0	0	0	73.174375	71.9225	70.615625	71.923125	74.203125	73.725	74.28625	71.82375	71.688125	69.385625	69.350625	81.1875	99.125	106.5	101.3125	91.75	65.75	68.3125	66.8125	75.75	85.75	65.3125	44.375	55.9375	56
16NOV2014	159	1	24.043125	23.96875	23.278125	24.0275	25.0425	24.78375	24.81125	25.16875	25.278125	25.024375	24.475	0	0	0	0	0	0	0	0	0	0	0	76	73.174375	71.9225	70.615625	71.923125	74.203125	73.725	74.28625	71.82375	71.688125	69.385625	75.25	81.1875	99.125	106.5	101.3125	91.75	65.75	68.3125	66.8125	75.75	85.75	36.125	44.375	55.9375
17NOV2014	166	1	23.862	24.043125	23.96875	23.278125	24.0275	25.0425	24.78375	24.81125	25.16875	25.278125	25.024375	1.7	0	0	0	0	0	0	0	0	0	0	78.335625	76	73.174375	71.9225	70.615625	71.923125	74.203125	73.725	74.28625	71.82375	71.688125	61.86666667	75.25	81.1875	99.125	106.5	101.3125	91.75	65.75	68.3125	66.8125	75.75	25.1875	36.125	44.375
18NOV2014	133	1	22.63066667	23.862	24.043125	23.96875	23.278125	24.0275	25.0425	24.78375	24.81125	25.16875	25.278125	0	1.7	0	0	0	0	0	0	0	0	0	70.13625	78.335625	76	73.174375	71.9225	70.615625	71.923125	74.203125	73.725	74.28625	71.82375	98.5	61.86666667	75.25	81.1875	99.125	106.5	101.3125	91.75	65.75	68.3125	66.8125	43.3125	25.1875	36.125
19NOV2014	112	1	23.06375	22.63066667	23.862	24.043125	23.96875	23.278125	24.0275	25.0425	24.78375	24.81125	25.16875	0	0	1.7	0	0	0	0	0	0	0	0	68.86	70.13625	78.335625	76	73.174375	71.9225	70.615625	71.923125	74.203125	73.725	74.28625	89.0625	98.5	61.86666667	75.25	81.1875	99.125	106.5	101.3125	91.75	65.75	68.3125	38.75	43.3125	25.1875
20NOV2014	161	1	22.816875	23.06375	22.63066667	23.862	24.043125	23.96875	23.278125	24.0275	25.0425	24.78375	24.81125	0	0	0	1.7	0	0	0	0	0	0	0	72.655	68.86	70.13625	78.335625	76	73.174375	71.9225	70.615625	71.923125	74.203125	73.725	87.3125	89.0625	98.5	61.86666667	75.25	81.1875	99.125	106.5	101.3125	91.75	65.75	39.375	38.75	43.3125
21NOV2014	133	1	23.9675	22.816875	23.06375	22.63066667	23.862	24.043125	23.96875	23.278125	24.0275	25.0425	24.78375	0	0	0	0	1.7	0	0	0	0	0	0	72.65	72.655	68.86	70.13625	78.335625	76	73.174375	71.9225	70.615625	71.923125	74.203125	88.125	87.3125	89.0625	98.5	61.86666667	75.25	81.1875	99.125	106.5	101.3125	91.75	42.125	39.375	38.75
22NOV2014	132	1	24.33466667	23.9675	22.816875	23.06375	22.63066667	23.862	24.043125	23.96875	23.278125	24.0275	25.0425	0	0	0	0	0	1.7	0	0	0	0	0	73.731875	72.65	72.655	68.86	70.13625	78.335625	76	73.174375	71.9225	70.615625	71.923125	84.3125	88.125	87.3125	89.0625	98.5	61.86666667	75.25	81.1875	99.125	106.5	101.3125	43.9375	42.125	39.375
23NOV2014	120	1	24.76466667	24.33466667	23.9675	22.816875	23.06375	22.63066667	23.862	24.043125	23.96875	23.278125	24.0275	0	0	0	0	0	0	1.7	0	0	0	0	73.55	73.731875	72.65	72.655	68.86	70.13625	78.335625	76	73.174375	71.9225	70.615625	59.75	84.3125	88.125	87.3125	89.0625	98.5	61.86666667	75.25	81.1875	99.125	106.5	26.1875	43.9375	42.125
24NOV2014	129	1	24.383125	24.76466667	24.33466667	23.9675	22.816875	23.06375	22.63066667	23.862	24.043125	23.96875	23.278125	0	0	0	0	0	0	0	1.7	0	0	0	73.884375	73.55	73.731875	72.65	72.655	68.86	70.13625	78.335625	76	73.174375	71.9225	59.125	59.75	84.3125	88.125	87.3125	89.0625	98.5	61.86666667	75.25	81.1875	99.125	26.375	26.1875	43.9375
25NOV2014	135	1	24.570625	24.383125	24.76466667	24.33466667	23.9675	22.816875	23.06375	22.63066667	23.862	24.043125	23.96875	0	0	0	0	0	0	0	0	1.7	0	0	72.910625	73.884375	73.55	73.731875	72.65	72.655	68.86	70.13625	78.335625	76	73.174375	80.1875	59.125	59.75	84.3125	88.125	87.3125	89.0625	98.5	61.86666667	75.25	81.1875	42.8125	26.375	26.1875
26NOV2014	130	1	25.34625	24.570625	24.383125	24.76466667	24.33466667	23.9675	22.816875	23.06375	22.63066667	23.862	24.043125	0	0	0	0	0	0	0	0	0	1.7	0	71.62125	72.910625	73.884375	73.55	73.731875	72.65	72.655	68.86	70.13625	78.335625	76	130.5	80.1875	59.125	59.75	84.3125	88.125	87.3125	89.0625	98.5	61.86666667	75.25	68.25	42.8125	26.375
27NOV2014	113	1	25.585	25.34625	24.570625	24.383125	24.76466667	24.33466667	23.9675	22.816875	23.06375	22.63066667	23.862	0	0	0	0	0	0	0	0	0	0	1.7	74.121875	71.62125	72.910625	73.884375	73.55	73.731875	72.65	72.655	68.86	70.13625	78.335625	106.0625	130.5	80.1875	59.125	59.75	84.3125	88.125	87.3125	89.0625	98.5	61.86666667	45.375	68.25	42.8125
28NOV2014	122	1	26.015	25.585	25.34625	24.570625	24.383125	24.76466667	24.33466667	23.9675	22.816875	23.06375	22.63066667	0	0	0	0	0	0	0	0	0	0	0	77.75	74.121875	71.62125	72.910625	73.884375	73.55	73.731875	72.65	72.655	68.86	70.13625	105.4375	106.0625	130.5	80.1875	59.125	59.75	84.3125	88.125	87.3125	89.0625	98.5	52	45.375	68.25
29NOV2014	97	1	26.104375	26.015	25.585	25.34625	24.570625	24.383125	24.76466667	24.33466667	23.9675	22.816875	23.06375	0	0	0	0	0	0	0	0	0	0	0	79.611875	77.75	74.121875	71.62125	72.910625	73.884375	73.55	73.731875	72.65	72.655	68.86	95.5625	105.4375	106.0625	130.5	80.1875	59.125	59.75	84.3125	88.125	87.3125	89.0625	50.4	52	45.375
30NOV2014	106	1	26.4075	26.104375	26.015	25.585	25.34625	24.570625	24.383125	24.76466667	24.33466667	23.9675	22.816875	0	0	0	0	0	0	0	0	0	0	0	77.115	79.611875	77.75	74.121875	71.62125	72.910625	73.884375	73.55	73.731875	72.65	72.655	82.375	95.5625	105.4375	106.0625	130.5	80.1875	59.125	59.75	84.3125	88.125	87.3125	41.1875	50.4	52
01DEC2014	117	1	24.44625	26.4075	26.104375	26.015	25.585	25.34625	24.570625	24.383125	24.76466667	24.33466667	23.9675	0	0	0	0	0	0	0	0	0	0	0	69.235625	77.115	79.611875	77.75	74.121875	71.62125	72.910625	73.884375	73.55	73.731875	72.65	128.0625	82.375	95.5625	105.4375	106.0625	130.5	80.1875	59.125	59.75	84.3125	88.125	39.1875	41.1875	50.4
02DEC2014	78	1	19.52125	24.44625	26.4075	26.104375	26.015	25.585	25.34625	24.570625	24.383125	24.76466667	24.33466667	0	0	0	0	0	0	0	0	0	0	0	75.154375	69.235625	77.115	79.611875	77.75	74.121875	71.62125	72.910625	73.884375	73.55	73.731875	80.5625	128.0625	82.375	95.5625	105.4375	106.0625	130.5	80.1875	59.125	59.75	84.3125	38.25	39.1875	41.1875
03DEC2014	83	1	21.92666667	19.52125	24.44625	26.4075	26.104375	26.015	25.585	25.34625	24.570625	24.383125	24.76466667	0.5	0	0	0	0	0	0	0	0	0	0	74.77733333	75.154375	69.235625	77.115	79.611875	77.75	74.121875	71.62125	72.910625	73.884375	73.55	71.93333333	80.5625	128.0625	82.375	95.5625	105.4375	106.0625	130.5	80.1875	59.125	59.75	36.13333333	38.25	39.1875
04DEC2014	91	1	19.11625	21.92666667	19.52125	24.44625	26.4075	26.104375	26.015	25.585	25.34625	24.570625	24.383125	12.5	0.5	0	0	0	0	0	0	0	0	0	80.245625	74.77733333	75.154375	69.235625	77.115	79.611875	77.75	74.121875	71.62125	72.910625	73.884375	47.4375	71.93333333	80.5625	128.0625	82.375	95.5625	105.4375	106.0625	130.5	80.1875	59.125	23.5	36.13333333	38.25
05DEC2014	108	1	17.42	19.11625	21.92666667	19.52125	24.44625	26.4075	26.104375	26.015	25.585	25.34625	24.570625	2.5	12.5	0.5	0	0	0	0	0	0	0	0	79.39	80.245625	74.77733333	75.154375	69.235625	77.115	79.611875	77.75	74.121875	71.62125	72.910625	81.3125	47.4375	71.93333333	80.5625	128.0625	82.375	95.5625	105.4375	106.0625	130.5	80.1875	44.4375	23.5	36.13333333
06DEC2014	101	1	19.24625	17.42	19.11625	21.92666667	19.52125	24.44625	26.4075	26.104375	26.015	25.585	25.34625	0	2.5	12.5	0.5	0	0	0	0	0	0	0	72.22125	79.39	80.245625	74.77733333	75.154375	69.235625	77.115	79.611875	77.75	74.121875	71.62125	82.5625	81.3125	47.4375	71.93333333	80.5625	128.0625	82.375	95.5625	105.4375	106.0625	130.5	42.875	44.4375	23.5
07DEC2014	78	1	20.59125	19.24625	17.42	19.11625	21.92666667	19.52125	24.44625	26.4075	26.104375	26.015	25.585	0	0	2.5	12.5	0.5	0	0	0	0	0	0	68.50125	72.22125	79.39	80.245625	74.77733333	75.154375	69.235625	77.115	79.611875	77.75	74.121875	79.75	82.5625	81.3125	47.4375	71.93333333	80.5625	128.0625	82.375	95.5625	105.4375	106.0625	39.0625	42.875	44.4375
08DEC2014	85	1	20.380625	20.59125	19.24625	17.42	19.11625	21.92666667	19.52125	24.44625	26.4075	26.104375	26.015	0	0	0	2.5	12.5	0.5	0	0	0	0	0	71.060625	68.50125	72.22125	79.39	80.245625	74.77733333	75.154375	69.235625	77.115	79.611875	77.75	101.625	79.75	82.5625	81.3125	47.4375	71.93333333	80.5625	128.0625	82.375	95.5625	105.4375	48.375	39.0625	42.875
09DEC2014	58	1	20.55125	20.380625	20.59125	19.24625	17.42	19.11625	21.92666667	19.52125	24.44625	26.4075	26.104375	0	0	0	0	2.5	12.5	0.5	0	0	0	0	73.956875	71.060625	68.50125	72.22125	79.39	80.245625	74.77733333	75.154375	69.235625	77.115	79.611875	105.5	101.625	79.75	82.5625	81.3125	47.4375	71.93333333	80.5625	128.0625	82.375	95.5625	55.25	48.375	39.0625
10DEC2014	60	1	22.555	20.55125	20.380625	20.59125	19.24625	17.42	19.11625	21.92666667	19.52125	24.44625	26.4075	0	0	0	0	0	2.5	12.5	0.5	0	0	0	75.2475	73.956875	71.060625	68.50125	72.22125	79.39	80.245625	74.77733333	75.154375	69.235625	77.115	112.4375	105.5	101.625	79.75	82.5625	81.3125	47.4375	71.93333333	80.5625	128.0625	82.375	58.6875	55.25	48.375
11DEC2014	41	1	22.2625	22.555	20.55125	20.380625	20.59125	19.24625	17.42	19.11625	21.92666667	19.52125	24.44625	0	0	0	0	0	0	2.5	12.5	0.5	0	0	76.648125	75.2475	73.956875	71.060625	68.50125	72.22125	79.39	80.245625	74.77733333	75.154375	69.235625	83.375	112.4375	105.5	101.625	79.75	82.5625	81.3125	47.4375	71.93333333	80.5625	128.0625	41	58.6875	55.25
12DEC2014	40	1	17.689375	22.2625	22.555	20.55125	20.380625	20.59125	19.24625	17.42	19.11625	21.92666667	19.52125	0	0	0	0	0	0	0	2.5	12.5	0.5	0	75.24	76.648125	75.2475	73.956875	71.060625	68.50125	72.22125	79.39	80.245625	74.77733333	75.154375	84.5	83.375	112.4375	105.5	101.625	79.75	82.5625	81.3125	47.4375	71.93333333	80.5625	37.4375	41	58.6875
13DEC2014	43	1	18.0325	17.689375	22.2625	22.555	20.55125	20.380625	20.59125	19.24625	17.42	19.11625	21.92666667	0	0	0	0	0	0	0	0	2.5	12.5	0.5	63.398125	75.24	76.648125	75.2475	73.956875	71.060625	68.50125	72.22125	79.39	80.245625	74.77733333	121.125	84.5	83.375	112.4375	105.5	101.625	79.75	82.5625	81.3125	47.4375	71.93333333	55.1875	37.4375	41
14DEC2014	30	1	19.2675	18.0325	17.689375	22.2625	22.555	20.55125	20.380625	20.59125	19.24625	17.42	19.11625	0	0	0	0	0	0	0	0	0	2.5	12.5	63.478125	63.398125	75.24	76.648125	75.2475	73.956875	71.060625	68.50125	72.22125	79.39	80.245625	109.25	121.125	84.5	83.375	112.4375	105.5	101.625	79.75	82.5625	81.3125	47.4375	55.9375	55.1875	37.4375
15DEC2014	36	1	21.198125	19.2675	18.0325	17.689375	22.2625	22.555	20.55125	20.380625	20.59125	19.24625	17.42	0	0	0	0	0	0	0	0	0	0	2.5	69.436875	63.478125	63.398125	75.24	76.648125	75.2475	73.956875	71.060625	68.50125	72.22125	79.39	106.8	109.25	121.125	84.5	83.375	112.4375	105.5	101.625	79.75	82.5625	81.3125	58.9375	55.9375	55.1875
16DEC2014	42	1	19.276875	21.198125	19.2675	18.0325	17.689375	22.2625	22.555	20.55125	20.380625	20.59125	19.24625	0	0	0	0	0	0	0	0	0	0	0	65.413125	69.436875	63.478125	63.398125	75.24	76.648125	75.2475	73.956875	71.060625	68.50125	72.22125	127.2666667	106.8	109.25	121.125	84.5	83.375	112.4375	105.5	101.625	79.75	82.5625	47.0625	58.9375	55.9375
17DEC2014	26	1	15.895	19.276875	21.198125	19.2675	18.0325	17.689375	22.2625	22.555	20.55125	20.380625	20.59125	0	0	0	0	0	0	0	0	0	0	0	51.71625	65.413125	69.436875	63.478125	63.398125	75.24	76.648125	75.2475	73.956875	71.060625	68.50125	120.6875	127.2666667	106.8	109.25	121.125	84.5	83.375	112.4375	105.5	101.625	79.75	51.13333333	47.0625	58.9375
18DEC2014	15	1	17.220625	15.895	19.276875	21.198125	19.2675	18.0325	17.689375	22.2625	22.555	20.55125	20.380625	0	0	0	0	0	0	0	0	0	0	0	60.975	51.71625	65.413125	69.436875	63.478125	63.398125	75.24	76.648125	75.2475	73.956875	71.060625	98.625	120.6875	127.2666667	106.8	109.25	121.125	84.5	83.375	112.4375	105.5	101.625	46.61538462	51.13333333	47.0625
19DEC2014	28	1	17.300625	17.220625	15.895	19.276875	21.198125	19.2675	18.0325	17.689375	22.2625	22.555	20.55125	0.8	0	0	0	0	0	0	0	0	0	0	71.725	60.975	51.71625	65.413125	69.436875	63.478125	63.398125	75.24	76.648125	75.2475	73.956875	95	98.625	120.6875	127.2666667	106.8	109.25	121.125	84.5	83.375	112.4375	105.5	54.0625	46.61538462	51.13333333
20DEC2014	26	1	18.49125	17.300625	17.220625	15.895	19.276875	21.198125	19.2675	18.0325	17.689375	22.2625	22.555	0.6	0.8	0	0	0	0	0	0	0	0	0	72.810625	71.725	60.975	51.71625	65.413125	69.436875	63.478125	63.398125	75.24	76.648125	75.2475	63.9375	95	98.625	120.6875	127.2666667	106.8	109.25	121.125	84.5	83.375	112.4375	28.0625	54.0625	46.61538462
21DEC2014	25	1	18.33875	18.49125	17.300625	17.220625	15.895	19.276875	21.198125	19.2675	18.0325	17.689375	22.2625	0	0.6	0.8	0	0	0	0	0	0	0	0	69.424375	72.810625	71.725	60.975	51.71625	65.413125	69.436875	63.478125	63.398125	75.24	76.648125	100.0625	63.9375	95	98.625	120.6875	127.2666667	106.8	109.25	121.125	84.5	83.375	45.5	28.0625	54.0625
22DEC2014	16	1	16.423125	18.33875	18.49125	17.300625	17.220625	15.895	19.276875	21.198125	19.2675	18.0325	17.689375	0	0	0.6	0.8	0	0	0	0	0	0	0	65.388125	69.424375	72.810625	71.725	60.975	51.71625	65.413125	69.436875	63.478125	63.398125	75.24	105.8125	100.0625	63.9375	95	98.625	120.6875	127.2666667	106.8	109.25	121.125	84.5	49.75	45.5	28.0625
23DEC2014	15	1	18.386875	16.423125	18.33875	18.49125	17.300625	17.220625	15.895	19.276875	21.198125	19.2675	18.0325	0	0	0	0.6	0.8	0	0	0	0	0	0	66.705625	65.388125	69.424375	72.810625	71.725	60.975	51.71625	65.413125	69.436875	63.478125	63.398125	137.0625	105.8125	100.0625	63.9375	95	98.625	120.6875	127.2666667	106.8	109.25	121.125	73.8125	49.75	45.5
24DEC2014	8	1	20.93375	18.386875	16.423125	18.33875	18.49125	17.300625	17.220625	15.895	19.276875	21.198125	19.2675	0	0	0	0	0.6	0.8	0	0	0	0	0	67.1575	66.705625	65.388125	69.424375	72.810625	71.725	60.975	51.71625	65.413125	69.436875	63.478125	139.5625	137.0625	105.8125	100.0625	63.9375	95	98.625	120.6875	127.2666667	106.8	109.25	80.5	73.8125	49.75
25DEC2014	8	1	18.75866667	20.93375	18.386875	16.423125	18.33875	18.49125	17.300625	17.220625	15.895	19.276875	21.198125	4.3	0	0	0	0	0.6	0.8	0	0	0	0	80.22933333	67.1575	66.705625	65.388125	69.424375	72.810625	71.725	60.975	51.71625	65.413125	69.436875	107.375	139.5625	137.0625	105.8125	100.0625	63.9375	95	98.625	120.6875	127.2666667	106.8	60.4375	80.5	73.8125
26DEC2014	9	1	18.988	18.75866667	20.93375	18.386875	16.423125	18.33875	18.49125	17.300625	17.220625	15.895	19.276875	0.8	4.3	0	0	0	0	0.6	0.8	0	0	0	81.87933333	80.22933333	67.1575	66.705625	65.388125	69.424375	72.810625	71.725	60.975	51.71625	65.413125	79.9375	107.375	139.5625	137.0625	105.8125	100.0625	63.9375	95	98.625	120.6875	127.2666667	46.125	60.4375	80.5
27DEC2014	6	1	18.974375	18.988	18.75866667	20.93375	18.386875	16.423125	18.33875	18.49125	17.300625	17.220625	15.895	0	0.8	4.3	0	0	0	0	0.6	0.8	0	0	79.758125	81.87933333	80.22933333	67.1575	66.705625	65.388125	69.424375	72.810625	71.725	60.975	51.71625	72.26666667	79.9375	107.375	139.5625	137.0625	105.8125	100.0625	63.9375	95	98.625	120.6875	37.25	46.125	60.4375
28DEC2014	6	1	18.154375	18.974375	18.988	18.75866667	20.93375	18.386875	16.423125	18.33875	18.49125	17.300625	17.220625	0.8	0	0.8	4.3	0	0	0	0	0.6	0.8	0	81.93375	79.758125	81.87933333	80.22933333	67.1575	66.705625	65.388125	69.424375	72.810625	71.725	60.975	53.73333333	72.26666667	79.9375	107.375	139.5625	137.0625	105.8125	100.0625	63.9375	95	98.625	29.5	37.25	46.125
29DEC2014	7	1	16.980625	18.154375	18.974375	18.988	18.75866667	20.93375	18.386875	16.423125	18.33875	18.49125	17.300625	0	0.8	0	0.8	4.3	0	0	0	0	0.6	0.8	65.3525	81.93375	79.758125	81.87933333	80.22933333	67.1575	66.705625	65.388125	69.424375	72.810625	71.725	81.25	53.73333333	72.26666667	79.9375	107.375	139.5625	137.0625	105.8125	100.0625	63.9375	95	44.9375	29.5	37.25
30DEC2014	4	1	17.789375	16.980625	18.154375	18.974375	18.988	18.75866667	20.93375	18.386875	16.423125	18.33875	18.49125	0	0	0.8	0	0.8	4.3	0	0	0	0	0.6	63.669375	65.3525	81.93375	79.758125	81.87933333	80.22933333	67.1575	66.705625	65.388125	69.424375	72.810625	104.75	81.25	53.73333333	72.26666667	79.9375	107.375	139.5625	137.0625	105.8125	100.0625	63.9375	56.8125	44.9375	29.5
31DEC2014	12	1	18.031875	17.789375	16.980625	18.154375	18.974375	18.988	18.75866667	20.93375	18.386875	16.423125	18.33875	0	0	0	0.8	0	0.8	4.3	0	0	0	0	66.443125	63.669375	65.3525	81.93375	79.758125	81.87933333	80.22933333	67.1575	66.705625	65.388125	69.424375	90.625	104.75	81.25	53.73333333	72.26666667	79.9375	107.375	139.5625	137.0625	105.8125	100.0625	47.8125	56.8125	44.9375
01JAN2015	2	1	17.358125	18.031875	17.789375	16.980625	18.154375	18.974375	18.988	18.75866667	20.93375	18.386875	16.423125	0	0	0	0	0.8	0	0.8	4.3	0	0	0	65.856875	66.443125	63.669375	65.3525	81.93375	79.758125	81.87933333	80.22933333	67.1575	66.705625	65.388125	124	90.625	104.75	81.25	53.73333333	72.26666667	79.9375	107.375	139.5625	137.0625	105.8125	57.3125	47.8125	56.8125
02JAN2015	7	1	16.64875	17.358125	18.031875	17.789375	16.980625	18.154375	18.974375	18.988	18.75866667	20.93375	18.386875	0	0	0	0	0	0.8	0	0.8	4.3	0	0	63.46	65.856875	66.443125	63.669375	65.3525	81.93375	79.758125	81.87933333	80.22933333	67.1575	66.705625	93.25	124	90.625	104.75	81.25	53.73333333	72.26666667	79.9375	107.375	139.5625	137.0625	39.9375	57.3125	47.8125
03JAN2015	5	1	17.64875	16.64875	17.358125	18.031875	17.789375	16.980625	18.154375	18.974375	18.988	18.75866667	20.93375	0	0	0	0	0	0	0.8	0	0.8	4.3	0	67.41625	63.46	65.856875	66.443125	63.669375	65.3525	81.93375	79.758125	81.87933333	80.22933333	67.1575	86.8125	93.25	124	90.625	104.75	81.25	53.73333333	72.26666667	79.9375	107.375	139.5625	42	39.9375	57.3125
04JAN2015	3	1	19.71375	17.64875	16.64875	17.358125	18.031875	17.789375	16.980625	18.154375	18.974375	18.988	18.75866667	0	0	0	0	0	0	0	0.8	0	0.8	4.3	62.6425	67.41625	63.46	65.856875	66.443125	63.669375	65.3525	81.93375	79.758125	81.87933333	80.22933333	76.3125	86.8125	93.25	124	90.625	104.75	81.25	53.73333333	72.26666667	79.9375	107.375	41.0625	42	39.9375
05JAN2015	4	1	21.30375	19.71375	17.64875	16.64875	17.358125	18.031875	17.789375	16.980625	18.154375	18.974375	18.988	0	0	0	0	0	0	0	0	0.8	0	0.8	62.758125	62.6425	67.41625	63.46	65.856875	66.443125	63.669375	65.3525	81.93375	79.758125	81.87933333	81.5625	76.3125	86.8125	93.25	124	90.625	104.75	81.25	53.73333333	72.26666667	79.9375	42.5	41.0625	42
06JAN2015	1	1	22.545	21.30375	19.71375	17.64875	16.64875	17.358125	18.031875	17.789375	16.980625	18.154375	18.974375	0	0	0	0	0	0	0	0	0	0.8	0	66.849375	62.758125	62.6425	67.41625	63.46	65.856875	66.443125	63.669375	65.3525	81.93375	79.758125	78.875	81.5625	76.3125	86.8125	93.25	124	90.625	104.75	81.25	53.73333333	72.26666667	39.75	42.5	41.0625
07JAN2015	2	1	19.866875	22.545	21.30375	19.71375	17.64875	16.64875	17.358125	18.031875	17.789375	16.980625	18.154375	0	0	0	0	0	0	0	0	0	0	0.8	75.138125	66.849375	62.758125	62.6425	67.41625	63.46	65.856875	66.443125	63.669375	65.3525	81.93375	119.5	78.875	81.5625	76.3125	86.8125	93.25	124	90.625	104.75	81.25	53.73333333	57	39.75	42.5
08JAN2015	4	1	16.738125	19.866875	22.545	21.30375	19.71375	17.64875	16.64875	17.358125	18.031875	17.789375	16.980625	0	0	0	0	0	0	0	0	0	0	0	65.151875	75.138125	66.849375	62.758125	62.6425	67.41625	63.46	65.856875	66.443125	63.669375	65.3525	98.625	119.5	78.875	81.5625	76.3125	86.8125	93.25	124	90.625	104.75	81.25	47.1875	57	39.75
09JAN2015	0	0	17.999375	16.738125	19.866875	22.545	21.30375	19.71375	17.64875	16.64875	17.358125	18.031875	17.789375	0	0	0	0	0	0	0	0	0	0	0	64.281875	65.151875	75.138125	66.849375	62.758125	62.6425	67.41625	63.46	65.856875	66.443125	63.669375	104.0625	98.625	119.5	78.875	81.5625	76.3125	86.8125	93.25	124	90.625	104.75	51.25	47.1875	57
10JAN2015	1	1	18.2975	17.999375	16.738125	19.866875	22.545	21.30375	19.71375	17.64875	16.64875	17.358125	18.031875	0	0	0	0	0	0	0	0	0	0	0	63.736875	64.281875	65.151875	75.138125	66.849375	62.758125	62.6425	67.41625	63.46	65.856875	66.443125	88.3125	104.0625	98.625	119.5	78.875	81.5625	76.3125	86.8125	93.25	124	90.625	42.125	51.25	47.1875
11JAN2015	5	1	19.09875	18.2975	17.999375	16.738125	19.866875	22.545	21.30375	19.71375	17.64875	16.64875	17.358125	0	0	0	0	0	0	0	0	0	0	0	65.279375	63.736875	64.281875	65.151875	75.138125	66.849375	62.758125	62.6425	67.41625	63.46	65.856875	88	88.3125	104.0625	98.625	119.5	78.875	81.5625	76.3125	86.8125	93.25	124	44.625	42.125	51.25
12JAN2015	4	1	20.3925	19.09875	18.2975	17.999375	16.738125	19.866875	22.545	21.30375	19.71375	17.64875	16.64875	0	0	0	0	0	0	0	0	0	0	0	67.43875	65.279375	63.736875	64.281875	65.151875	75.138125	66.849375	62.758125	62.6425	67.41625	63.46	90.8125	88	88.3125	104.0625	98.625	119.5	78.875	81.5625	76.3125	86.8125	93.25	43.0625	44.625	42.125
13JAN2015	3	1	19.83125	20.3925	19.09875	18.2975	17.999375	16.738125	19.866875	22.545	21.30375	19.71375	17.64875	0	0	0	0	0	0	0	0	0	0	0	73.49	67.43875	65.279375	63.736875	64.281875	65.151875	75.138125	66.849375	62.758125	62.6425	67.41625	82.8125	90.8125	88	88.3125	104.0625	98.625	119.5	78.875	81.5625	76.3125	86.8125	33.5	43.0625	44.625
14JAN2015	0	0	18.793125	19.83125	20.3925	19.09875	18.2975	17.999375	16.738125	19.866875	22.545	21.30375	19.71375	14.5	0	0	0	0	0	0	0	0	0	0	75.6075	73.49	67.43875	65.279375	63.736875	64.281875	65.151875	75.138125	66.849375	62.758125	62.6425	36.6875	82.8125	90.8125	88	88.3125	104.0625	98.625	119.5	78.875	81.5625	76.3125	14.1875	33.5	43.0625
15JAN2015	3	1	18.118125	18.793125	19.83125	20.3925	19.09875	18.2975	17.999375	16.738125	19.866875	22.545	21.30375	0	14.5	0	0	0	0	0	0	0	0	0	71.474375	75.6075	73.49	67.43875	65.279375	63.736875	64.281875	65.151875	75.138125	66.849375	62.758125	80.8125	36.6875	82.8125	90.8125	88	88.3125	104.0625	98.625	119.5	78.875	81.5625	33	14.1875	33.5
16JAN2015	2	1	18.394375	18.118125	18.793125	19.83125	20.3925	19.09875	18.2975	17.999375	16.738125	19.866875	22.545	0	0	14.5	0	0	0	0	0	0	0	0	70.205625	71.474375	75.6075	73.49	67.43875	65.279375	63.736875	64.281875	65.151875	75.138125	66.849375	81.6875	80.8125	36.6875	82.8125	90.8125	88	88.3125	104.0625	98.625	119.5	78.875	34.25	33	14.1875
17JAN2015	5	1	17.5325	18.394375	18.118125	18.793125	19.83125	20.3925	19.09875	18.2975	17.999375	16.738125	19.866875	0	0	0	14.5	0	0	0	0	0	0	0	70.731875	70.205625	71.474375	75.6075	73.49	67.43875	65.279375	63.736875	64.281875	65.151875	75.138125	127.25	81.6875	80.8125	36.6875	82.8125	90.8125	88	88.3125	104.0625	98.625	119.5	61.9375	34.25	33
18JAN2015	3	1	17.160625	17.5325	18.394375	18.118125	18.793125	19.83125	20.3925	19.09875	18.2975	17.999375	16.738125	0	0	0	0	14.5	0	0	0	0	0	0	66.47875	70.731875	70.205625	71.474375	75.6075	73.49	67.43875	65.279375	63.736875	64.281875	65.151875	120.4375	127.25	81.6875	80.8125	36.6875	82.8125	90.8125	88	88.3125	104.0625	98.625	64.75	61.9375	34.25
19JAN2015	3	1	17.6525	17.160625	17.5325	18.394375	18.118125	18.793125	19.83125	20.3925	19.09875	18.2975	17.999375	0.1	0	0	0	0	14.5	0	0	0	0	0	72.798125	66.47875	70.731875	70.205625	71.474375	75.6075	73.49	67.43875	65.279375	63.736875	64.281875	84	120.4375	127.25	81.6875	80.8125	36.6875	82.8125	90.8125	88	88.3125	104.0625	39.25	64.75	61.9375
20JAN2015	3	1	19.4675	17.6525	17.160625	17.5325	18.394375	18.118125	18.793125	19.83125	20.3925	19.09875	18.2975	0	0.1	0	0	0	0	14.5	0	0	0	0	72.80125	72.798125	66.47875	70.731875	70.205625	71.474375	75.6075	73.49	67.43875	65.279375	63.736875	117.625	84	120.4375	127.25	81.6875	80.8125	36.6875	82.8125	90.8125	88	88.3125	63.4375	39.25	64.75
21JAN2015	1	1	19.495625	19.4675	17.6525	17.160625	17.5325	18.394375	18.118125	18.793125	19.83125	20.3925	19.09875	0	0	0.1	0	0	0	0	14.5	0	0	0	74.50875	72.80125	72.798125	66.47875	70.731875	70.205625	71.474375	75.6075	73.49	67.43875	65.279375	119.5625	117.625	84	120.4375	127.25	81.6875	80.8125	36.6875	82.8125	90.8125	88	59.4375	63.4375	39.25
22JAN2015	4	1	18.30625	19.495625	19.4675	17.6525	17.160625	17.5325	18.394375	18.118125	18.793125	19.83125	20.3925	0	0	0	0.1	0	0	0	0	14.5	0	0	55.888125	74.50875	72.80125	72.798125	66.47875	70.731875	70.205625	71.474375	75.6075	73.49	67.43875	104.6	119.5625	117.625	84	120.4375	127.25	81.6875	80.8125	36.6875	82.8125	90.8125	51.1875	59.4375	63.4375
23JAN2015	0	0	17.500625	18.30625	19.495625	19.4675	17.6525	17.160625	17.5325	18.394375	18.118125	18.793125	19.83125	0	0	0	0	0.1	0	0	0	0	14.5	0	60.420625	55.888125	74.50875	72.80125	72.798125	66.47875	70.731875	70.205625	71.474375	75.6075	73.49	107.4666667	104.6	119.5625	117.625	84	120.4375	127.25	81.6875	80.8125	36.6875	82.8125	56.5625	51.1875	59.4375
24JAN2015	1	1	18.316875	17.500625	18.30625	19.495625	19.4675	17.6525	17.160625	17.5325	18.394375	18.118125	18.793125	0	0	0	0	0	0.1	0	0	0	0	14.5	57.926875	60.420625	55.888125	74.50875	72.80125	72.798125	66.47875	70.731875	70.205625	71.474375	75.6075	101.8125	107.4666667	104.6	119.5625	117.625	84	120.4375	127.25	81.6875	80.8125	36.6875	55.25	56.5625	51.1875
25JAN2015	1	1	21.030625	18.316875	17.500625	18.30625	19.495625	19.4675	17.6525	17.160625	17.5325	18.394375	18.118125	0	0	0	0	0	0	0.1	0	0	0	0	55.504375	57.926875	60.420625	55.888125	74.50875	72.80125	72.798125	66.47875	70.731875	70.205625	71.474375	113.6666667	101.8125	107.4666667	104.6	119.5625	117.625	84	120.4375	127.25	81.6875	80.8125	66.8125	55.25	56.5625
26JAN2015	1	1	20.934375	21.030625	18.316875	17.500625	18.30625	19.495625	19.4675	17.6525	17.160625	17.5325	18.394375	0	0	0	0	0	0	0	0.1	0	0	0	69.090625	55.504375	57.926875	60.420625	55.888125	74.50875	72.80125	72.798125	66.47875	70.731875	70.205625	101.125	113.6666667	101.8125	107.4666667	104.6	119.5625	117.625	84	120.4375	127.25	81.6875	59.6875	66.8125	55.25
27JAN2015	0	0	20.52	20.934375	21.030625	18.316875	17.500625	18.30625	19.495625	19.4675	17.6525	17.160625	17.5325	5.3	0	0	0	0	0	0	0	0.1	0	0	80.048125	69.090625	55.504375	57.926875	60.420625	55.888125	74.50875	72.80125	72.798125	66.47875	70.731875	85.25	101.125	113.6666667	101.8125	107.4666667	104.6	119.5625	117.625	84	120.4375	127.25	46.3125	59.6875	66.8125
28JAN2015	1	1	19.72875	20.52	20.934375	21.030625	18.316875	17.500625	18.30625	19.495625	19.4675	17.6525	17.160625	0	5.3	0	0	0	0	0	0	0	0.1	0	74.651875	80.048125	69.090625	55.504375	57.926875	60.420625	55.888125	74.50875	72.80125	72.798125	66.47875	85.3125	85.25	101.125	113.6666667	101.8125	107.4666667	104.6	119.5625	117.625	84	120.4375	41.125	46.3125	59.6875
29JAN2015	0	0	19.75875	19.72875	20.52	20.934375	21.030625	18.316875	17.500625	18.30625	19.495625	19.4675	17.6525	0	0	5.3	0	0	0	0	0	0	0	0.1	73.05625	74.651875	80.048125	69.090625	55.504375	57.926875	60.420625	55.888125	74.50875	72.80125	72.798125	79.86666667	85.3125	85.25	101.125	113.6666667	101.8125	107.4666667	104.6	119.5625	117.625	84	32	41.125	46.3125
30JAN2015	0	0	19.133125	19.75875	19.72875	20.52	20.934375	21.030625	18.316875	17.500625	18.30625	19.495625	19.4675	0	0	0	5.3	0	0	0	0	0	0	0	76.21	73.05625	74.651875	80.048125	69.090625	55.504375	57.926875	60.420625	55.888125	74.50875	72.80125	82.35714286	79.86666667	85.3125	85.25	101.125	113.6666667	101.8125	107.4666667	104.6	119.5625	117.625	38.33333333	32	41.125
31JAN2015	2	1	17.79533333	19.133125	19.75875	19.72875	20.52	20.934375	21.030625	18.316875	17.500625	18.30625	19.495625	0	0	0	0	5.3	0	0	0	0	0	0	72.19466667	76.21	73.05625	74.651875	80.048125	69.090625	55.504375	57.926875	60.420625	55.888125	74.50875	79.92857143	82.35714286	79.86666667	85.3125	85.25	101.125	113.6666667	101.8125	107.4666667	104.6	119.5625	32.8	38.33333333	32
01FEB2015	0	0	18.28	17.79533333	19.133125	19.75875	19.72875	20.52	20.934375	21.030625	18.316875	17.500625	18.30625	0	0	0	0	0	5.3	0	0	0	0	0	71.898	72.19466667	76.21	73.05625	74.651875	80.048125	69.090625	55.504375	57.926875	60.420625	55.888125	74.53846154	79.92857143	82.35714286	79.86666667	85.3125	85.25	101.125	113.6666667	101.8125	107.4666667	104.6	31.66666667	32.8	38.33333333
02FEB2015	2	1	18.733125	18.28	17.79533333	19.133125	19.75875	19.72875	20.52	20.934375	21.030625	18.316875	17.500625	0	0	0	0	0	0	5.3	0	0	0	0	73.59	71.898	72.19466667	76.21	73.05625	74.651875	80.048125	69.090625	55.504375	57.926875	60.420625	63.71428571	74.53846154	79.92857143	82.35714286	79.86666667	85.3125	85.25	101.125	113.6666667	101.8125	107.4666667	22.875	31.66666667	32.8
03FEB2015	1	1	18.986875	18.733125	18.28	17.79533333	19.133125	19.75875	19.72875	20.52	20.934375	21.030625	18.316875	0	0	0	0	0	0	0	5.3	0	0	0	76.3125	73.59	71.898	72.19466667	76.21	73.05625	74.651875	80.048125	69.090625	55.504375	57.926875	82.0625	63.71428571	74.53846154	79.92857143	82.35714286	79.86666667	85.3125	85.25	101.125	113.6666667	101.8125	38.875	22.875	31.66666667
04FEB2015	0	0	18.655625	18.986875	18.733125	18.28	17.79533333	19.133125	19.75875	19.72875	20.52	20.934375	21.030625	0	0	0	0	0	0	0	0	5.3	0	0	74.360625	76.3125	73.59	71.898	72.19466667	76.21	73.05625	74.651875	80.048125	69.090625	55.504375	78.5625	82.0625	63.71428571	74.53846154	79.92857143	82.35714286	79.86666667	85.3125	85.25	101.125	113.6666667	36.5625	38.875	22.875
05FEB2015	2	1	15.998125	18.655625	18.986875	18.733125	18.28	17.79533333	19.133125	19.75875	19.72875	20.52	20.934375	0	0	0	0	0	0	0	0	0	5.3	0	67.48125	74.360625	76.3125	73.59	71.898	72.19466667	76.21	73.05625	74.651875	80.048125	69.090625	136.1875	78.5625	82.0625	63.71428571	74.53846154	79.92857143	82.35714286	79.86666667	85.3125	85.25	101.125	67.125	36.5625	38.875
06FEB2015	2	1	15.695	15.998125	18.655625	18.986875	18.733125	18.28	17.79533333	19.133125	19.75875	19.72875	20.52	0	0	0	0	0	0	0	0	0	0	5.3	65.806875	67.48125	74.360625	76.3125	73.59	71.898	72.19466667	76.21	73.05625	74.651875	80.048125	134.5625	136.1875	78.5625	82.0625	63.71428571	74.53846154	79.92857143	82.35714286	79.86666667	85.3125	85.25	78.75	67.125	36.5625
07FEB2015	0	0	17.45625	15.695	15.998125	18.655625	18.986875	18.733125	18.28	17.79533333	19.133125	19.75875	19.72875	0	0	0	0	0	0	0	0	0	0	0	71.338125	65.806875	67.48125	74.360625	76.3125	73.59	71.898	72.19466667	76.21	73.05625	74.651875	102	134.5625	136.1875	78.5625	82.0625	63.71428571	74.53846154	79.92857143	82.35714286	79.86666667	85.3125	57	78.75	67.125
08FEB2015	2	1	17.231875	17.45625	15.695	15.998125	18.655625	18.986875	18.733125	18.28	17.79533333	19.133125	19.75875	0	0	0	0	0	0	0	0	0	0	0	68.2725	71.338125	65.806875	67.48125	74.360625	76.3125	73.59	71.898	72.19466667	76.21	73.05625	97.25	102	134.5625	136.1875	78.5625	82.0625	63.71428571	74.53846154	79.92857143	82.35714286	79.86666667	48.25	57	78.75
09FEB2015	0	0	15.08875	17.231875	17.45625	15.695	15.998125	18.655625	18.986875	18.733125	18.28	17.79533333	19.133125	0	0	0	0	0	0	0	0	0	0	0	59.565	68.2725	71.338125	65.806875	67.48125	74.360625	76.3125	73.59	71.898	72.19466667	76.21	81.6875	97.25	102	134.5625	136.1875	78.5625	82.0625	63.71428571	74.53846154	79.92857143	82.35714286	35.125	48.25	57
10FEB2015	0	0	15.42933333	15.08875	17.231875	17.45625	15.695	15.998125	18.655625	18.986875	18.733125	18.28	17.79533333	0	0	0	0	0	0	0	0	0	0	0	67.01133333	59.565	68.2725	71.338125	65.806875	67.48125	74.360625	76.3125	73.59	71.898	72.19466667	72.25	81.6875	97.25	102	134.5625	136.1875	78.5625	82.0625	63.71428571	74.53846154	79.92857143	32.75	35.125	48.25
11FEB2015	0	0	17.174375	15.42933333	15.08875	17.231875	17.45625	15.695	15.998125	18.655625	18.986875	18.733125	18.28	0	0	0	0	0	0	0	0	0	0	0	69.408125	67.01133333	59.565	68.2725	71.338125	65.806875	67.48125	74.360625	76.3125	73.59	71.898	79.5625	72.25	81.6875	97.25	102	134.5625	136.1875	78.5625	82.0625	63.71428571	74.53846154	38.4375	32.75	35.125
12FEB2015	0	0	18.70466667	17.174375	15.42933333	15.08875	17.231875	17.45625	15.695	15.998125	18.655625	18.986875	18.733125	0	0	0	0	0	0	0	0	0	0	0	56.33875	69.408125	67.01133333	59.565	68.2725	71.338125	65.806875	67.48125	74.360625	76.3125	73.59	108.875	79.5625	72.25	81.6875	97.25	102	134.5625	136.1875	78.5625	82.0625	63.71428571	51.125	38.4375	32.75
13FEB2015	0	0	18.962	18.70466667	17.174375	15.42933333	15.08875	17.231875	17.45625	15.695	15.998125	18.655625	18.986875	0	0	0	0	0	0	0	0	0	0	0	59.535625	56.33875	69.408125	67.01133333	59.565	68.2725	71.338125	65.806875	67.48125	74.360625	76.3125	122.0625	108.875	79.5625	72.25	81.6875	97.25	102	134.5625	136.1875	78.5625	82.0625	59.5625	51.125	38.4375
14FEB2015	0	0	20.53466667	18.962	18.70466667	17.174375	15.42933333	15.08875	17.231875	17.45625	15.695	15.998125	18.655625	0	0	0	0	0	0	0	0	0	0	0	55.376875	59.535625	56.33875	69.408125	67.01133333	59.565	68.2725	71.338125	65.806875	67.48125	74.360625	103.0625	122.0625	108.875	79.5625	72.25	81.6875	97.25	102	134.5625	136.1875	78.5625	50.5625	59.5625	51.125
15FEB2015	0	0	22.65	20.53466667	18.962	18.70466667	17.174375	15.42933333	15.08875	17.231875	17.45625	15.695	15.998125	0.1	0	0	0	0	0	0	0	0	0	0	57.46375	55.376875	59.535625	56.33875	69.408125	67.01133333	59.565	68.2725	71.338125	65.806875	67.48125	103.25	103.0625	122.0625	108.875	79.5625	72.25	81.6875	97.25	102	134.5625	136.1875	55.5	50.5625	59.5625
16FEB2015	0	0	22.75933333	22.65	20.53466667	18.962	18.70466667	17.174375	15.42933333	15.08875	17.231875	17.45625	15.695	11.5	0.1	0	0	0	0	0	0	0	0	0	75.274375	57.46375	55.376875	59.535625	56.33875	69.408125	67.01133333	59.565	68.2725	71.338125	65.806875	79.3125	103.25	103.0625	122.0625	108.875	79.5625	72.25	81.6875	97.25	102	134.5625	45.5	55.5	50.5625
17FEB2015	0	0	22.202	22.75933333	22.65	20.53466667	18.962	18.70466667	17.174375	15.42933333	15.08875	17.231875	17.45625	0	11.5	0.1	0	0	0	0	0	0	0	0	77.11	75.274375	57.46375	55.376875	59.535625	56.33875	69.408125	67.01133333	59.565	68.2725	71.338125	92.625	79.3125	103.25	103.0625	122.0625	108.875	79.5625	72.25	81.6875	97.25	102	52.75	45.5	55.5
18FEB2015	0	0	21.348	22.202	22.75933333	22.65	20.53466667	18.962	18.70466667	17.174375	15.42933333	15.08875	17.231875	0	0	11.5	0.1	0	0	0	0	0	0	0	74.55125	77.11	75.274375	57.46375	55.376875	59.535625	56.33875	69.408125	67.01133333	59.565	68.2725	125	92.625	79.3125	103.25	103.0625	122.0625	108.875	79.5625	72.25	81.6875	97.25	61.875	52.75	45.5
19FEB2015	0	0	20.56	21.348	22.202	22.75933333	22.65	20.53466667	18.962	18.70466667	17.174375	15.42933333	15.08875	0	0	0	11.5	0.1	0	0	0	0	0	0	71.028125	74.55125	77.11	75.274375	57.46375	55.376875	59.535625	56.33875	69.408125	67.01133333	59.565	102.0625	125	92.625	79.3125	103.25	103.0625	122.0625	108.875	79.5625	72.25	81.6875	45.25	61.875	52.75
20FEB2015	0	0	21.00933333	20.56	21.348	22.202	22.75933333	22.65	20.53466667	18.962	18.70466667	17.174375	15.42933333	0	0	0	0	11.5	0.1	0	0	0	0	0	71.483125	71.028125	74.55125	77.11	75.274375	57.46375	55.376875	59.535625	56.33875	69.408125	67.01133333	71.4375	102.0625	125	92.625	79.3125	103.25	103.0625	122.0625	108.875	79.5625	72.25	29.75	45.25	61.875
21FEB2015	0	0	22.21666667	21.00933333	20.56	21.348	22.202	22.75933333	22.65	20.53466667	18.962	18.70466667	17.174375	24.5	0	0	0	0	11.5	0.1	0	0	0	0	72.689375	71.483125	71.028125	74.55125	77.11	75.274375	57.46375	55.376875	59.535625	56.33875	69.408125	56.4375	71.4375	102.0625	125	92.625	79.3125	103.25	103.0625	122.0625	108.875	79.5625	22.875	29.75	45.25
22FEB2015	0	0	22.954	22.21666667	21.00933333	20.56	21.348	22.202	22.75933333	22.65	20.53466667	18.962	18.70466667	24	24.5	0	0	0	0	11.5	0.1	0	0	0	82.11875	72.689375	71.483125	71.028125	74.55125	77.11	75.274375	57.46375	55.376875	59.535625	56.33875	40.1875	56.4375	71.4375	102.0625	125	92.625	79.3125	103.25	103.0625	122.0625	108.875	18.5	22.875	29.75
23FEB2015	0	0	23.22466667	22.954	22.21666667	21.00933333	20.56	21.348	22.202	22.75933333	22.65	20.53466667	18.962	0	24	24.5	0	0	0	0	11.5	0.1	0	0	79.468125	82.11875	72.689375	71.483125	71.028125	74.55125	77.11	75.274375	57.46375	55.376875	59.535625	89.5625	40.1875	56.4375	71.4375	102.0625	125	92.625	79.3125	103.25	103.0625	122.0625	46.875	18.5	22.875
24FEB2015	0	0	22.80066667	23.22466667	22.954	22.21666667	21.00933333	20.56	21.348	22.202	22.75933333	22.65	20.53466667	0	0	24	24.5	0	0	0	0	11.5	0.1	0	78.930625	79.468125	82.11875	72.689375	71.483125	71.028125	74.55125	77.11	75.274375	57.46375	55.376875	85.9375	89.5625	40.1875	56.4375	71.4375	102.0625	125	92.625	79.3125	103.25	103.0625	42.4375	46.875	18.5
25FEB2015	0	0	23.41866667	22.80066667	23.22466667	22.954	22.21666667	21.00933333	20.56	21.348	22.202	22.75933333	22.65	0	0	0	24	24.5	0	0	0	0	11.5	0.1	76.295	78.930625	79.468125	82.11875	72.689375	71.483125	71.028125	74.55125	77.11	75.274375	57.46375	73.8125	85.9375	89.5625	40.1875	56.4375	71.4375	102.0625	125	92.625	79.3125	103.25	35.6875	42.4375	46.875
26FEB2015	1	1	24.54333333	23.41866667	22.80066667	23.22466667	22.954	22.21666667	21.00933333	20.56	21.348	22.202	22.75933333	0	0	0	0	24	24.5	0	0	0	0	11.5	74.591875	76.295	78.930625	79.468125	82.11875	72.689375	71.483125	71.028125	74.55125	77.11	75.274375	65.125	73.8125	85.9375	89.5625	40.1875	56.4375	71.4375	102.0625	125	92.625	79.3125	31.1875	35.6875	42.4375
27FEB2015	0	0	22.69375	24.54333333	23.41866667	22.80066667	23.22466667	22.954	22.21666667	21.00933333	20.56	21.348	22.202	0	0	0	0	0	24	24.5	0	0	0	0	76.25125	74.591875	76.295	78.930625	79.468125	82.11875	72.689375	71.483125	71.028125	74.55125	77.11	79.125	65.125	73.8125	85.9375	89.5625	40.1875	56.4375	71.4375	102.0625	125	92.625	40.5	31.1875	35.6875
28FEB2015	0	0	23.165	22.69375	24.54333333	23.41866667	22.80066667	23.22466667	22.954	22.21666667	21.00933333	20.56	21.348	0	0	0	0	0	0	24	24.5	0	0	0	74.06875	76.25125	74.591875	76.295	78.930625	79.468125	82.11875	72.689375	71.483125	71.028125	74.55125	55.1875	79.125	65.125	73.8125	85.9375	89.5625	40.1875	56.4375	71.4375	102.0625	125	27	40.5	31.1875
01MAR2015	0	0	21.561875	23.165	22.69375	24.54333333	23.41866667	22.80066667	23.22466667	22.954	22.21666667	21.00933333	20.56	0	0	0	0	0	0	0	24	24.5	0	0	71.8475	74.06875	76.25125	74.591875	76.295	78.930625	79.468125	82.11875	72.689375	71.483125	71.028125	80.625	55.1875	79.125	65.125	73.8125	85.9375	89.5625	40.1875	56.4375	71.4375	102.0625	28.5	27	40.5
02MAR2015	0	0	20.090625	21.561875	23.165	22.69375	24.54333333	23.41866667	22.80066667	23.22466667	22.954	22.21666667	21.00933333	0	0	0	0	0	0	0	0	24	24.5	0	69.20375	71.8475	74.06875	76.25125	74.591875	76.295	78.930625	79.468125	82.11875	72.689375	71.483125	60.875	80.625	55.1875	79.125	65.125	73.8125	85.9375	89.5625	40.1875	56.4375	71.4375	26.2	28.5	27
03MAR2015	0	0	23.329375	20.090625	21.561875	23.165	22.69375	24.54333333	23.41866667	22.80066667	23.22466667	22.954	22.21666667	0	0	0	0	0	0	0	0	0	24	24.5	72.60866667	69.20375	71.8475	74.06875	76.25125	74.591875	76.295	78.930625	79.468125	82.11875	72.689375	76.125	60.875	80.625	55.1875	79.125	65.125	73.8125	85.9375	89.5625	40.1875	56.4375	37.5625	26.2	28.5
04MAR2015	0	0	22.0825	23.329375	20.090625	21.561875	23.165	22.69375	24.54333333	23.41866667	22.80066667	23.22466667	22.954	0	0	0	0	0	0	0	0	0	0	24	74.626875	72.60866667	69.20375	71.8475	74.06875	76.25125	74.591875	76.295	78.930625	79.468125	82.11875	109.0625	76.125	60.875	80.625	55.1875	79.125	65.125	73.8125	85.9375	89.5625	40.1875	57.8125	37.5625	26.2
05MAR2015	0	0	22.060625	22.0825	23.329375	20.090625	21.561875	23.165	22.69375	24.54333333	23.41866667	22.80066667	23.22466667	0	0	0	0	0	0	0	0	0	0	0	71.184375	74.626875	72.60866667	69.20375	71.8475	74.06875	76.25125	74.591875	76.295	78.930625	79.468125	83.125	109.0625	76.125	60.875	80.625	55.1875	79.125	65.125	73.8125	85.9375	89.5625	39.8125	57.8125	37.5625
06MAR2015	0	0	22.0575	22.060625	22.0825	23.329375	20.090625	21.561875	23.165	22.69375	24.54333333	23.41866667	22.80066667	0	0	0	0	0	0	0	0	0	0	0	73.418125	71.184375	74.626875	72.60866667	69.20375	71.8475	74.06875	76.25125	74.591875	76.295	78.930625	75.375	83.125	109.0625	76.125	60.875	80.625	55.1875	79.125	65.125	73.8125	85.9375	34.625	39.8125	57.8125
07MAR2015	0	0	22.12	22.0575	22.060625	22.0825	23.329375	20.090625	21.561875	23.165	22.69375	24.54333333	23.41866667	0	0	0	0	0	0	0	0	0	0	0	71.839375	73.418125	71.184375	74.626875	72.60866667	69.20375	71.8475	74.06875	76.25125	74.591875	76.295	77	75.375	83.125	109.0625	76.125	60.875	80.625	55.1875	79.125	65.125	73.8125	36.625	34.625	39.8125
08MAR2015	1	1	21.7225	22.12	22.0575	22.060625	22.0825	23.329375	20.090625	21.561875	23.165	22.69375	24.54333333	0	0	0	0	0	0	0	0	0	0	0	75.518125	71.839375	73.418125	71.184375	74.626875	72.60866667	69.20375	71.8475	74.06875	76.25125	74.591875	78.3125	77	75.375	83.125	109.0625	76.125	60.875	80.625	55.1875	79.125	65.125	41.125	36.625	34.625
09MAR2015	0	0	23.05375	21.7225	22.12	22.0575	22.060625	22.0825	23.329375	20.090625	21.561875	23.165	22.69375	0	0	0	0	0	0	0	0	0	0	0	69.1975	75.518125	71.839375	73.418125	71.184375	74.626875	72.60866667	69.20375	71.8475	74.06875	76.25125	93.375	78.3125	77	75.375	83.125	109.0625	76.125	60.875	80.625	55.1875	79.125	36.6875	41.125	36.625
10MAR2015	1	1	18.746875	23.05375	21.7225	22.12	22.0575	22.060625	22.0825	23.329375	20.090625	21.561875	23.165	0	0	0	0	0	0	0	0	0	0	0	71.875	69.1975	75.518125	71.839375	73.418125	71.184375	74.626875	72.60866667	69.20375	71.8475	74.06875	89.75	93.375	78.3125	77	75.375	83.125	109.0625	76.125	60.875	80.625	55.1875	42.4375	36.6875	41.125
11MAR2015	0	0	18.9775	18.746875	23.05375	21.7225	22.12	22.0575	22.060625	22.0825	23.329375	20.090625	21.561875	0	0	0	0	0	0	0	0	0	0	0	71.08625	71.875	69.1975	75.518125	71.839375	73.418125	71.184375	74.626875	72.60866667	69.20375	71.8475	76.625	89.75	93.375	78.3125	77	75.375	83.125	109.0625	76.125	60.875	80.625	42.5	42.4375	36.6875
12MAR2015	1	1	19.109375	18.9775	18.746875	23.05375	21.7225	22.12	22.0575	22.060625	22.0825	23.329375	20.090625	0	0	0	0	0	0	0	0	0	0	0	72.99875	71.08625	71.875	69.1975	75.518125	71.839375	73.418125	71.184375	74.626875	72.60866667	69.20375	63.9375	76.625	89.75	93.375	78.3125	77	75.375	83.125	109.0625	76.125	60.875	34.75	42.5	42.4375
13MAR2015	2	1	20.511875	19.109375	18.9775	18.746875	23.05375	21.7225	22.12	22.0575	22.060625	22.0825	23.329375	0	0	0	0	0	0	0	0	0	0	0	73.504375	72.99875	71.08625	71.875	69.1975	75.518125	71.839375	73.418125	71.184375	74.626875	72.60866667	79.125	63.9375	76.625	89.75	93.375	78.3125	77	75.375	83.125	109.0625	76.125	44.33333333	34.75	42.5
14MAR2015	0	0	22.55466667	20.511875	19.109375	18.9775	18.746875	23.05375	21.7225	22.12	22.0575	22.060625	22.0825	0	0	0	0	0	0	0	0	0	0	0	74.15333333	73.504375	72.99875	71.08625	71.875	69.1975	75.518125	71.839375	73.418125	71.184375	74.626875	94.93333333	79.125	63.9375	76.625	89.75	93.375	78.3125	77	75.375	83.125	109.0625	52.07142857	44.33333333	34.75
15MAR2015	0	0	24.96066667	22.55466667	20.511875	19.109375	18.9775	18.746875	23.05375	21.7225	22.12	22.0575	22.060625	0	0	0	0	0	0	0	0	0	0	0	72.546	74.15333333	73.504375	72.99875	71.08625	71.875	69.1975	75.518125	71.839375	73.418125	71.184375	70.75	94.93333333	79.125	63.9375	76.625	89.75	93.375	78.3125	77	75.375	83.125	29.0625	52.07142857	44.33333333
16MAR2015	0	0	25.188125	24.96066667	22.55466667	20.511875	19.109375	18.9775	18.746875	23.05375	21.7225	22.12	22.0575	1.6	0	0	0	0	0	0	0	0	0	0	79.653125	72.546	74.15333333	73.504375	72.99875	71.08625	71.875	69.1975	75.518125	71.839375	73.418125	48.5	70.75	94.93333333	79.125	63.9375	76.625	89.75	93.375	78.3125	77	75.375	13.1875	29.0625	52.07142857
17MAR2015	0	0	25.61625	25.188125	24.96066667	22.55466667	20.511875	19.109375	18.9775	18.746875	23.05375	21.7225	22.12	0	1.6	0	0	0	0	0	0	0	0	0	74.504375	79.653125	72.546	74.15333333	73.504375	72.99875	71.08625	71.875	69.1975	75.518125	71.839375	50.375	48.5	70.75	94.93333333	79.125	63.9375	76.625	89.75	93.375	78.3125	77	12.93333333	13.1875	29.0625
18MAR2015	0	0	25.175	25.61625	25.188125	24.96066667	22.55466667	20.511875	19.109375	18.9775	18.746875	23.05375	21.7225	0	0	1.6	0	0	0	0	0	0	0	0	70.271875	74.504375	79.653125	72.546	74.15333333	73.504375	72.99875	71.08625	71.875	69.1975	75.518125	57.6875	50.375	48.5	70.75	94.93333333	79.125	63.9375	76.625	89.75	93.375	78.3125	14.93333333	12.93333333	13.1875
19MAR2015	0	0	25.671875	25.175	25.61625	25.188125	24.96066667	22.55466667	20.511875	19.109375	18.9775	18.746875	23.05375	0	0	0	1.6	0	0	0	0	0	0	0	73.1525	70.271875	74.504375	79.653125	72.546	74.15333333	73.504375	72.99875	71.08625	71.875	69.1975	51.5	57.6875	50.375	48.5	70.75	94.93333333	79.125	63.9375	76.625	89.75	93.375	17.33333333	14.93333333	12.93333333
20MAR2015	0	0	25.0675	25.671875	25.175	25.61625	25.188125	24.96066667	22.55466667	20.511875	19.109375	18.9775	18.746875	0	0	0	0	1.6	0	0	0	0	0	0	75.30125	73.1525	70.271875	74.504375	79.653125	72.546	74.15333333	73.504375	72.99875	71.08625	71.875	84.75	51.5	57.6875	50.375	48.5	70.75	94.93333333	79.125	63.9375	76.625	89.75	48.5	17.33333333	14.93333333
21MAR2015	0	0	24.87	25.0675	25.671875	25.175	25.61625	25.188125	24.96066667	22.55466667	20.511875	19.109375	18.9775	0	0	0	0	0	1.6	0	0	0	0	0	74.369375	75.30125	73.1525	70.271875	74.504375	79.653125	72.546	74.15333333	73.504375	72.99875	71.08625	103.8125	84.75	51.5	57.6875	50.375	48.5	70.75	94.93333333	79.125	63.9375	76.625	55.75	48.5	17.33333333
22MAR2015	0	0	24.105625	24.87	25.0675	25.671875	25.175	25.61625	25.188125	24.96066667	22.55466667	20.511875	19.109375	0	0	0	0	0	0	1.6	0	0	0	0	72.8025	74.369375	75.30125	73.1525	70.271875	74.504375	79.653125	72.546	74.15333333	73.504375	72.99875	106.3125	103.8125	84.75	51.5	57.6875	50.375	48.5	70.75	94.93333333	79.125	63.9375	56.9375	55.75	48.5
23MAR2015	0	0	22.54625	24.105625	24.87	25.0675	25.671875	25.175	25.61625	25.188125	24.96066667	22.55466667	20.511875	3.5	0	0	0	0	0	0	1.6	0	0	0	71.374375	72.8025	74.369375	75.30125	73.1525	70.271875	74.504375	79.653125	72.546	74.15333333	73.504375	113.6875	106.3125	103.8125	84.75	51.5	57.6875	50.375	48.5	70.75	94.93333333	79.125	51.25	56.9375	55.75
24MAR2015	1	1	21.9375	22.54625	24.105625	24.87	25.0675	25.671875	25.175	25.61625	25.188125	24.96066667	22.55466667	0	3.5	0	0	0	0	0	0	1.6	0	0	72.285	71.374375	72.8025	74.369375	75.30125	73.1525	70.271875	74.504375	79.653125	72.546	74.15333333	64.5	113.6875	106.3125	103.8125	84.75	51.5	57.6875	50.375	48.5	70.75	94.93333333	25	51.25	56.9375
25MAR2015	1	1	21.2275	21.9375	22.54625	24.105625	24.87	25.0675	25.671875	25.175	25.61625	25.188125	24.96066667	0	0	3.5	0	0	0	0	0	0	1.6	0	71.089375	72.285	71.374375	72.8025	74.369375	75.30125	73.1525	70.271875	74.504375	79.653125	72.546	68.125	64.5	113.6875	106.3125	103.8125	84.75	51.5	57.6875	50.375	48.5	70.75	27.9375	25	51.25
26MAR2015	0	0	21.905625	21.2275	21.9375	22.54625	24.105625	24.87	25.0675	25.671875	25.175	25.61625	25.188125	0	0	0	3.5	0	0	0	0	0	0	1.6	74.018125	71.089375	72.285	71.374375	72.8025	74.369375	75.30125	73.1525	70.271875	74.504375	79.653125	71.25	68.125	64.5	113.6875	106.3125	103.8125	84.75	51.5	57.6875	50.375	48.5	34.06666667	27.9375	25
27MAR2015	0	0	23.545625	21.905625	21.2275	21.9375	22.54625	24.105625	24.87	25.0675	25.671875	25.175	25.61625	0	0	0	0	3.5	0	0	0	0	0	0	72.92	74.018125	71.089375	72.285	71.374375	72.8025	74.369375	75.30125	73.1525	70.271875	74.504375	71.625	71.25	68.125	64.5	113.6875	106.3125	103.8125	84.75	51.5	57.6875	50.375	35.5	34.06666667	27.9375
28MAR2015	0	0	23.296875	23.545625	21.905625	21.2275	21.9375	22.54625	24.105625	24.87	25.0675	25.671875	25.175	0	0	0	0	0	3.5	0	0	0	0	0	70.55875	72.92	74.018125	71.089375	72.285	71.374375	72.8025	74.369375	75.30125	73.1525	70.271875	70.25	71.625	71.25	68.125	64.5	113.6875	106.3125	103.8125	84.75	51.5	57.6875	34.8125	35.5	34.06666667
29MAR2015	0	0	24.533125	23.296875	23.545625	21.905625	21.2275	21.9375	22.54625	24.105625	24.87	25.0675	25.671875	0	0	0	0	0	0	3.5	0	0	0	0	67.728125	70.55875	72.92	74.018125	71.089375	72.285	71.374375	72.8025	74.369375	75.30125	73.1525	56	70.25	71.625	71.25	68.125	64.5	113.6875	106.3125	103.8125	84.75	51.5	27.875	34.8125	35.5
30MAR2015	0	0	26.048	24.533125	23.296875	23.545625	21.905625	21.2275	21.9375	22.54625	24.105625	24.87	25.0675	0	0	0	0	0	0	0	3.5	0	0	0	66.79133333	67.728125	70.55875	72.92	74.018125	71.089375	72.285	71.374375	72.8025	74.369375	75.30125	55.26666667	56	70.25	71.625	71.25	68.125	64.5	113.6875	106.3125	103.8125	84.75	26.66666667	27.875	34.8125
31MAR2015	0	0	26.712	26.048	24.533125	23.296875	23.545625	21.905625	21.2275	21.9375	22.54625	24.105625	24.87	0	0	0	0	0	0	0	0	3.5	0	0	73.60428571	66.79133333	67.728125	70.55875	72.92	74.018125	71.089375	72.285	71.374375	72.8025	74.369375	47.66666667	55.26666667	56	70.25	71.625	71.25	68.125	64.5	113.6875	106.3125	103.8125	13.73333333	26.66666667	27.875
01APR2015	0	0	26.8575	26.712	26.048	24.533125	23.296875	23.545625	21.905625	21.2275	21.9375	22.54625	24.105625	0	0	0	0	0	0	0	0	0	3.5	0	76.39266667	73.60428571	66.79133333	67.728125	70.55875	72.92	74.018125	71.089375	72.285	71.374375	72.8025	40.0625	47.66666667	55.26666667	56	70.25	71.625	71.25	68.125	64.5	113.6875	106.3125	10.6875	13.73333333	26.66666667
02APR2015	0	0	27.17875	26.8575	26.712	26.048	24.533125	23.296875	23.545625	21.905625	21.2275	21.9375	22.54625	0	0	0	0	0	0	0	0	0	0	3.5	74.45	76.39266667	73.60428571	66.79133333	67.728125	70.55875	72.92	74.018125	71.089375	72.285	71.374375	35.125	40.0625	47.66666667	55.26666667	56	70.25	71.625	71.25	68.125	64.5	113.6875	8.625	10.6875	13.73333333
03APR2015	1	1	27.115	27.17875	26.8575	26.712	26.048	24.533125	23.296875	23.545625	21.905625	21.2275	21.9375	0	0	0	0	0	0	0	0	0	0	0	74.20125	74.45	76.39266667	73.60428571	66.79133333	67.728125	70.55875	72.92	74.018125	71.089375	72.285	34.125	35.125	40.0625	47.66666667	55.26666667	56	70.25	71.625	71.25	68.125	64.5	10.5	8.625	10.6875
04APR2015	0	0	27.0675	27.115	27.17875	26.8575	26.712	26.048	24.533125	23.296875	23.545625	21.905625	21.2275	0	0	0	0	0	0	0	0	0	0	0	74.31875	74.20125	74.45	76.39266667	73.60428571	66.79133333	67.728125	70.55875	72.92	74.018125	71.089375	35.3125	34.125	35.125	40.0625	47.66666667	55.26666667	56	70.25	71.625	71.25	68.125	11.875	10.5	8.625
05APR2015	0	0	27.99	27.0675	27.115	27.17875	26.8575	26.712	26.048	24.533125	23.296875	23.545625	21.905625	0	0	0	0	0	0	0	0	0	0	0	70.83375	74.31875	74.20125	74.45	76.39266667	73.60428571	66.79133333	67.728125	70.55875	72.92	74.018125	36.75	35.3125	34.125	35.125	40.0625	47.66666667	55.26666667	56	70.25	71.625	71.25	12.75	11.875	10.5
06APR2015	0	0	27.31125	27.99	27.0675	27.115	27.17875	26.8575	26.712	26.048	24.533125	23.296875	23.545625	5.5	0	0	0	0	0	0	0	0	0	0	73.99125	70.83375	74.31875	74.20125	74.45	76.39266667	73.60428571	66.79133333	67.728125	70.55875	72.92	40.4375	36.75	35.3125	34.125	35.125	40.0625	47.66666667	55.26666667	56	70.25	71.625	16.3125	12.75	11.875
07APR2015	0	0	26.13125	27.31125	27.99	27.0675	27.115	27.17875	26.8575	26.712	26.048	24.533125	23.296875	0	5.5	0	0	0	0	0	0	0	0	0	75.084375	73.99125	70.83375	74.31875	74.20125	74.45	76.39266667	73.60428571	66.79133333	67.728125	70.55875	77.6875	40.4375	36.75	35.3125	34.125	35.125	40.0625	47.66666667	55.26666667	56	70.25	29.75	16.3125	12.75
08APR2015	1	1	22.40625	26.13125	27.31125	27.99	27.0675	27.115	27.17875	26.8575	26.712	26.048	24.533125	0	0	5.5	0	0	0	0	0	0	0	0	66.93625	75.084375	73.99125	70.83375	74.31875	74.20125	74.45	76.39266667	73.60428571	66.79133333	67.728125	71.0625	77.6875	40.4375	36.75	35.3125	34.125	35.125	40.0625	47.66666667	55.26666667	56	22.5	29.75	16.3125
09APR2015	0	0	23.295625	22.40625	26.13125	27.31125	27.99	27.0675	27.115	27.17875	26.8575	26.712	26.048	0	0	0	5.5	0	0	0	0	0	0	0	65.501875	66.93625	75.084375	73.99125	70.83375	74.31875	74.20125	74.45	76.39266667	73.60428571	66.79133333	62.5	71.0625	77.6875	40.4375	36.75	35.3125	34.125	35.125	40.0625	47.66666667	55.26666667	25.375	22.5	29.75
10APR2015	0	0	24.533125	23.295625	22.40625	26.13125	27.31125	27.99	27.0675	27.115	27.17875	26.8575	26.712	0	0	0	0	5.5	0	0	0	0	0	0	66.99	65.501875	66.93625	75.084375	73.99125	70.83375	74.31875	74.20125	74.45	76.39266667	73.60428571	68.9375	62.5	71.0625	77.6875	40.4375	36.75	35.3125	34.125	35.125	40.0625	47.66666667	29.4375	25.375	22.5
11APR2015	0	0	20.844375	24.533125	23.295625	22.40625	26.13125	27.31125	27.99	27.0675	27.115	27.17875	26.8575	12.7	0	0	0	0	5.5	0	0	0	0	0	79.780625	66.99	65.501875	66.93625	75.084375	73.99125	70.83375	74.31875	74.20125	74.45	76.39266667	49.0625	68.9375	62.5	71.0625	77.6875	40.4375	36.75	35.3125	34.125	35.125	40.0625	24.25	29.4375	25.375
12APR2015	0	0	22.300625	20.844375	24.533125	23.295625	22.40625	26.13125	27.31125	27.99	27.0675	27.115	27.17875	1.5	12.7	0	0	0	0	5.5	0	0	0	0	77.945	79.780625	66.99	65.501875	66.93625	75.084375	73.99125	70.83375	74.31875	74.20125	74.45	44.9375	49.0625	68.9375	62.5	71.0625	77.6875	40.4375	36.75	35.3125	34.125	35.125	20.25	24.25	29.4375
13APR2015	0	0	23.0875	22.300625	20.844375	24.533125	23.295625	22.40625	26.13125	27.31125	27.99	27.0675	27.115	0.3	1.5	12.7	0	0	0	0	5.5	0	0	0	58.7975	77.945	79.780625	66.99	65.501875	66.93625	75.084375	73.99125	70.83375	74.31875	74.20125	70	44.9375	49.0625	68.9375	62.5	71.0625	77.6875	40.4375	36.75	35.3125	34.125	28.8125	20.25	24.25
14APR2015	0	0	21.765	23.0875	22.300625	20.844375	24.533125	23.295625	22.40625	26.13125	27.31125	27.99	27.0675	0	0.3	1.5	12.7	0	0	0	0	5.5	0	0	38.13466667	58.7975	77.945	79.780625	66.99	65.501875	66.93625	75.084375	73.99125	70.83375	74.31875	74.625	70	44.9375	49.0625	68.9375	62.5	71.0625	77.6875	40.4375	36.75	35.3125	24.875	28.8125	20.25
15APR2015	0	0	23.094375	21.765	23.0875	22.300625	20.844375	24.533125	23.295625	22.40625	26.13125	27.31125	27.99	0	0	0.3	1.5	12.7	0	0	0	0	5.5	0	54.364	38.13466667	58.7975	77.945	79.780625	66.99	65.501875	66.93625	75.084375	73.99125	70.83375	76	74.625	70	44.9375	49.0625	68.9375	62.5	71.0625	77.6875	40.4375	36.75	26.75	24.875	28.8125
16APR2015	0	0	25.74714286	23.094375	21.765	23.0875	22.300625	20.844375	24.533125	23.295625	22.40625	26.13125	27.31125	0	0	0	0.3	1.5	12.7	0	0	0	0	5.5	62.53466667	54.364	38.13466667	58.7975	77.945	79.780625	66.99	65.501875	66.93625	75.084375	73.99125	62.8	76	74.625	70	44.9375	49.0625	68.9375	62.5	71.0625	77.6875	40.4375	22.26666667	26.75	24.875
17APR2015	1	1	26.478125	25.74714286	23.094375	21.765	23.0875	22.300625	20.844375	24.533125	23.295625	22.40625	26.13125	0	0	0	0	0.3	1.5	12.7	0	0	0	0	73.48	62.53466667	54.364	38.13466667	58.7975	77.945	79.780625	66.99	65.501875	66.93625	75.084375	58.5625	62.8	76	74.625	70	44.9375	49.0625	68.9375	62.5	71.0625	77.6875	22.375	22.26666667	26.75
18APR2015	0	0	28.676875	26.478125	25.74714286	23.094375	21.765	23.0875	22.300625	20.844375	24.533125	23.295625	22.40625	0	0	0	0	0	0.3	1.5	12.7	0	0	0	72.164375	73.48	62.53466667	54.364	38.13466667	58.7975	77.945	79.780625	66.99	65.501875	66.93625	41.6	58.5625	62.8	76	74.625	70	44.9375	49.0625	68.9375	62.5	71.0625	7.066666667	22.375	22.26666667
19APR2015	2	1	28.506	28.676875	26.478125	25.74714286	23.094375	21.765	23.0875	22.300625	20.844375	24.533125	23.295625	0	0	0	0	0	0	0.3	1.5	12.7	0	0	71.60733333	72.164375	73.48	62.53466667	54.364	38.13466667	58.7975	77.945	79.780625	66.99	65.501875	29.64285714	41.6	58.5625	62.8	76	74.625	70	44.9375	49.0625	68.9375	62.5	8	7.066666667	22.375
20APR2015	0	0	28.07375	28.506	28.676875	26.478125	25.74714286	23.094375	21.765	23.0875	22.300625	20.844375	24.533125	0	0	0	0	0	0	0	0.3	1.5	12.7	0	67.81375	71.60733333	72.164375	73.48	62.53466667	54.364	38.13466667	58.7975	77.945	79.780625	66.99	31.3125	29.64285714	41.6	58.5625	62.8	76	74.625	70	44.9375	49.0625	68.9375	11.625	8	7.066666667
21APR2015	0	0	25.59875	28.07375	28.506	28.676875	26.478125	25.74714286	23.094375	21.765	23.0875	22.300625	20.844375	13.1	0	0	0	0	0	0	0	0.3	1.5	12.7	79.92375	67.81375	71.60733333	72.164375	73.48	62.53466667	54.364	38.13466667	58.7975	77.945	79.780625	45.75	31.3125	29.64285714	41.6	58.5625	62.8	76	74.625	70	44.9375	49.0625	17	11.625	8
22APR2015	0	0	25.4775	25.59875	28.07375	28.506	28.676875	26.478125	25.74714286	23.094375	21.765	23.0875	22.300625	0.3	13.1	0	0	0	0	0	0	0	0.3	1.5	73.1575	79.92375	67.81375	71.60733333	72.164375	73.48	62.53466667	54.364	38.13466667	58.7975	77.945	72.9375	45.75	31.3125	29.64285714	41.6	58.5625	62.8	76	74.625	70	44.9375	32.4375	17	11.625
23APR2015	0	0	25.7725	25.4775	25.59875	28.07375	28.506	28.676875	26.478125	25.74714286	23.094375	21.765	23.0875	0	0.3	13.1	0	0	0	0	0	0	0	0.3	70.59	73.1575	79.92375	67.81375	71.60733333	72.164375	73.48	62.53466667	54.364	38.13466667	58.7975	74.8125	72.9375	45.75	31.3125	29.64285714	41.6	58.5625	62.8	76	74.625	70	27.875	32.4375	17
24APR2015	0	0	26.036875	25.7725	25.4775	25.59875	28.07375	28.506	28.676875	26.478125	25.74714286	23.094375	21.765	0	0	0.3	13.1	0	0	0	0	0	0	0	74.379375	70.59	73.1575	79.92375	67.81375	71.60733333	72.164375	73.48	62.53466667	54.364	38.13466667	91.875	74.8125	72.9375	45.75	31.3125	29.64285714	41.6	58.5625	62.8	76	74.625	39.125	27.875	32.4375
25APR2015	0	0	26.10375	26.036875	25.7725	25.4775	25.59875	28.07375	28.506	28.676875	26.478125	25.74714286	23.094375	0	0	0	0.3	13.1	0	0	0	0	0	0	72.838125	74.379375	70.59	73.1575	79.92375	67.81375	71.60733333	72.164375	73.48	62.53466667	54.364	87.25	91.875	74.8125	72.9375	45.75	31.3125	29.64285714	41.6	58.5625	62.8	76	37.5	39.125	27.875
26APR2015	0	0	26.013125	26.10375	26.036875	25.7725	25.4775	25.59875	28.07375	28.506	28.676875	26.478125	25.74714286	0	0	0	0	0.3	13.1	0	0	0	0	0	70.08125	72.838125	74.379375	70.59	73.1575	79.92375	67.81375	71.60733333	72.164375	73.48	62.53466667	74.4375	87.25	91.875	74.8125	72.9375	45.75	31.3125	29.64285714	41.6	58.5625	62.8	30.375	37.5	39.125
27APR2015	0	0	26.915625	26.013125	26.10375	26.036875	25.7725	25.4775	25.59875	28.07375	28.506	28.676875	26.478125	0	0	0	0	0	0.3	13.1	0	0	0	0	67.755	70.08125	72.838125	74.379375	70.59	73.1575	79.92375	67.81375	71.60733333	72.164375	73.48	69.375	74.4375	87.25	91.875	74.8125	72.9375	45.75	31.3125	29.64285714	41.6	58.5625	30.0625	30.375	37.5
28APR2015	0	0	27.735	26.915625	26.013125	26.10375	26.036875	25.7725	25.4775	25.59875	28.07375	28.506	28.676875	0	0	0	0	0	0	0.3	13.1	0	0	0	69.85875	67.755	70.08125	72.838125	74.379375	70.59	73.1575	79.92375	67.81375	71.60733333	72.164375	47.25	69.375	74.4375	87.25	91.875	74.8125	72.9375	45.75	31.3125	29.64285714	41.6	20.5625	30.0625	30.375
29APR2015	0	0	27.326875	27.735	26.915625	26.013125	26.10375	26.036875	25.7725	25.4775	25.59875	28.07375	28.506	0	0	0	0	0	0	0	0.3	13.1	0	0	74.905	69.85875	67.755	70.08125	72.838125	74.379375	70.59	73.1575	79.92375	67.81375	71.60733333	45.375	47.25	69.375	74.4375	87.25	91.875	74.8125	72.9375	45.75	31.3125	29.64285714	17.875	20.5625	30.0625
30APR2015	0	0	27.850625	27.326875	27.735	26.915625	26.013125	26.10375	26.036875	25.7725	25.4775	25.59875	28.07375	0	0	0	0	0	0	0	0	0.3	13.1	0	72.80625	74.905	69.85875	67.755	70.08125	72.838125	74.379375	70.59	73.1575	79.92375	67.81375	64.2	45.375	47.25	69.375	74.4375	87.25	91.875	74.8125	72.9375	45.75	31.3125	32	17.875	20.5625
01MAY2015	0	0	27.8875	27.850625	27.326875	27.735	26.915625	26.013125	26.10375	26.036875	25.7725	25.4775	25.59875	0	0	0	0	0	0	0	0	0	0.3	13.1	72.266875	72.80625	74.905	69.85875	67.755	70.08125	72.838125	74.379375	70.59	73.1575	79.92375	65	64.2	45.375	47.25	69.375	74.4375	87.25	91.875	74.8125	72.9375	45.75	34.0625	32	17.875
02MAY2015	0	0	28.363125	27.8875	27.850625	27.326875	27.735	26.915625	26.013125	26.10375	26.036875	25.7725	25.4775	0	0	0	0	0	0	0	0	0	0	0.3	72.54125	72.266875	72.80625	74.905	69.85875	67.755	70.08125	72.838125	74.379375	70.59	73.1575	46.75	65	64.2	45.375	47.25	69.375	74.4375	87.25	91.875	74.8125	72.9375	20.3125	34.0625	32
03MAY2015	0	0	28.359375	28.363125	27.8875	27.850625	27.326875	27.735	26.915625	26.013125	26.10375	26.036875	25.7725	0	0	0	0	0	0	0	0	0	0	0	73.421875	72.54125	72.266875	72.80625	74.905	69.85875	67.755	70.08125	72.838125	74.379375	70.59	32.875	46.75	65	64.2	45.375	47.25	69.375	74.4375	87.25	91.875	74.8125	12.4375	20.3125	34.0625
04MAY2015	0	0	28.518125	28.359375	28.363125	27.8875	27.850625	27.326875	27.735	26.915625	26.013125	26.10375	26.036875	3.5	0	0	0	0	0	0	0	0	0	0	73.33875	73.421875	72.54125	72.266875	72.80625	74.905	69.85875	67.755	70.08125	72.838125	74.379375	28.6875	32.875	46.75	65	64.2	45.375	47.25	69.375	74.4375	87.25	91.875	8.6875	12.4375	20.3125
05MAY2015	0	0	27.000625	28.518125	28.359375	28.363125	27.8875	27.850625	27.326875	27.735	26.915625	26.013125	26.10375	9.5	3.5	0	0	0	0	0	0	0	0	0	78.155	73.33875	73.421875	72.54125	72.266875	72.80625	74.905	69.85875	67.755	70.08125	72.838125	43.1875	28.6875	32.875	46.75	65	64.2	45.375	47.25	69.375	74.4375	87.25	18.75	8.6875	12.4375
06MAY2015	1	1	27.99266667	27.000625	28.518125	28.359375	28.363125	27.8875	27.850625	27.326875	27.735	26.915625	26.013125	0	9.5	3.5	0	0	0	0	0	0	0	0	74.18733333	78.155	73.33875	73.421875	72.54125	72.266875	72.80625	74.905	69.85875	67.755	70.08125	55.6	43.1875	28.6875	32.875	46.75	65	64.2	45.375	47.25	69.375	74.4375	23.93333333	18.75	8.6875
07MAY2015	1	1	28.254375	27.99266667	27.000625	28.518125	28.359375	28.363125	27.8875	27.850625	27.326875	27.735	26.915625	0	0	9.5	3.5	0	0	0	0	0	0	0	72.83125	74.18733333	78.155	73.33875	73.421875	72.54125	72.266875	72.80625	74.905	69.85875	67.755	37.375	55.6	43.1875	28.6875	32.875	46.75	65	64.2	45.375	47.25	69.375	14.375	23.93333333	18.75
08MAY2015	0	0	28.601875	28.254375	27.99266667	27.000625	28.518125	28.359375	28.363125	27.8875	27.850625	27.326875	27.735	0	0	0	9.5	3.5	0	0	0	0	0	0	74.4375	72.83125	74.18733333	78.155	73.33875	73.421875	72.54125	72.266875	72.80625	74.905	69.85875	53.25	37.375	55.6	43.1875	28.6875	32.875	46.75	65	64.2	45.375	47.25	25.1875	14.375	23.93333333
09MAY2015	1	1	29.20625	28.601875	28.254375	27.99266667	27.000625	28.518125	28.359375	28.363125	27.8875	27.850625	27.326875	0	0	0	0	9.5	3.5	0	0	0	0	0	72.920625	74.4375	72.83125	74.18733333	78.155	73.33875	73.421875	72.54125	72.266875	72.80625	74.905	48.0625	53.25	37.375	55.6	43.1875	28.6875	32.875	46.75	65	64.2	45.375	22.5	25.1875	14.375
10MAY2015	3	1	29.17625	29.20625	28.601875	28.254375	27.99266667	27.000625	28.518125	28.359375	28.363125	27.8875	27.850625	0	0	0	0	0	9.5	3.5	0	0	0	0	70.30625	72.920625	74.4375	72.83125	74.18733333	78.155	73.33875	73.421875	72.54125	72.266875	72.80625	49.1875	48.0625	53.25	37.375	55.6	43.1875	28.6875	32.875	46.75	65	64.2	20.75	22.5	25.1875
11MAY2015	2	1	28.05333333	29.17625	29.20625	28.601875	28.254375	27.99266667	27.000625	28.518125	28.359375	28.363125	27.8875	0	0	0	0	0	0	9.5	3.5	0	0	0	73.49066667	70.30625	72.920625	74.4375	72.83125	74.18733333	78.155	73.33875	73.421875	72.54125	72.266875	67.0625	49.1875	48.0625	53.25	37.375	55.6	43.1875	28.6875	32.875	46.75	65	29.25	20.75	22.5
12MAY2015	0	0	27.805	28.05333333	29.17625	29.20625	28.601875	28.254375	27.99266667	27.000625	28.518125	28.359375	28.363125	53	0	0	0	0	0	0	9.5	3.5	0	0	75.80125	73.49066667	70.30625	72.920625	74.4375	72.83125	74.18733333	78.155	73.33875	73.421875	72.54125	35	67.0625	49.1875	48.0625	53.25	37.375	55.6	43.1875	28.6875	32.875	46.75	12.9375	29.25	20.75
13MAY2015	0	0	28.166875	27.805	28.05333333	29.17625	29.20625	28.601875	28.254375	27.99266667	27.000625	28.518125	28.359375	0	53	0	0	0	0	0	0	9.5	3.5	0	75.305	75.80125	73.49066667	70.30625	72.920625	74.4375	72.83125	74.18733333	78.155	73.33875	73.421875	48	35	67.0625	49.1875	48.0625	53.25	37.375	55.6	43.1875	28.6875	32.875	17.9375	12.9375	29.25
14MAY2015	0	0	29.06625	28.166875	27.805	28.05333333	29.17625	29.20625	28.601875	28.254375	27.99266667	27.000625	28.518125	0	0	53	0	0	0	0	0	0	9.5	3.5	71.741875	75.305	75.80125	73.49066667	70.30625	72.920625	74.4375	72.83125	74.18733333	78.155	73.33875	35.4375	48	35	67.0625	49.1875	48.0625	53.25	37.375	55.6	43.1875	28.6875	9.6875	17.9375	12.9375
15MAY2015	0	0	29.161875	29.06625	28.166875	27.805	28.05333333	29.17625	29.20625	28.601875	28.254375	27.99266667	27.000625	0	0	0	53	0	0	0	0	0	0	9.5	73.26625	71.741875	75.305	75.80125	73.49066667	70.30625	72.920625	74.4375	72.83125	74.18733333	78.155	31.75	35.4375	48	35	67.0625	49.1875	48.0625	53.25	37.375	55.6	43.1875	7.875	9.6875	17.9375
16MAY2015	4	1	29.124375	29.161875	29.06625	28.166875	27.805	28.05333333	29.17625	29.20625	28.601875	28.254375	27.99266667	0	0	0	0	53	0	0	0	0	0	0	73.049375	73.26625	71.741875	75.305	75.80125	73.49066667	70.30625	72.920625	74.4375	72.83125	74.18733333	32	31.75	35.4375	48	35	67.0625	49.1875	48.0625	53.25	37.375	55.6	10.125	7.875	9.6875
17MAY2015	1	1	29.12375	29.124375	29.161875	29.06625	28.166875	27.805	28.05333333	29.17625	29.20625	28.601875	28.254375	0	0	0	0	0	53	0	0	0	0	0	70.683125	73.049375	73.26625	71.741875	75.305	75.80125	73.49066667	70.30625	72.920625	74.4375	72.83125	32.8125	32	31.75	35.4375	48	35	67.0625	49.1875	48.0625	53.25	37.375	13.6875	10.125	7.875
18MAY2015	0	0	29.4125	29.12375	29.124375	29.161875	29.06625	28.166875	27.805	28.05333333	29.17625	29.20625	28.601875	0	0	0	0	0	0	53	0	0	0	0	69.720625	70.683125	73.049375	73.26625	71.741875	75.305	75.80125	73.49066667	70.30625	72.920625	74.4375	34.0625	32.8125	32	31.75	35.4375	48	35	67.0625	49.1875	48.0625	53.25	13.8125	13.6875	10.125
19MAY2015	1	1	29.81625	29.4125	29.12375	29.124375	29.161875	29.06625	28.166875	27.805	28.05333333	29.17625	29.20625	0	0	0	0	0	0	0	53	0	0	0	67.7775	69.720625	70.683125	73.049375	73.26625	71.741875	75.305	75.80125	73.49066667	70.30625	72.920625	33.375	34.0625	32.8125	32	31.75	35.4375	48	35	67.0625	49.1875	48.0625	12.8125	13.8125	13.6875
20MAY2015	1	1	29.035625	29.81625	29.4125	29.12375	29.124375	29.161875	29.06625	28.166875	27.805	28.05333333	29.17625	34.1	0	0	0	0	0	0	0	53	0	0	71.54875	67.7775	69.720625	70.683125	73.049375	73.26625	71.741875	75.305	75.80125	73.49066667	70.30625	29.9375	33.375	34.0625	32.8125	32	31.75	35.4375	48	35	67.0625	49.1875	7.875	12.8125	13.8125
21MAY2015	0	0	25.986875	29.035625	29.81625	29.4125	29.12375	29.124375	29.161875	29.06625	28.166875	27.805	28.05333333	61	34.1	0	0	0	0	0	0	0	53	0	80.666875	71.54875	67.7775	69.720625	70.683125	73.049375	73.26625	71.741875	75.305	75.80125	73.49066667	28.6875	29.9375	33.375	34.0625	32.8125	32	31.75	35.4375	48	35	67.0625	9.5625	7.875	12.8125
22MAY2015	0	0	26.324375	25.986875	29.035625	29.81625	29.4125	29.12375	29.124375	29.161875	29.06625	28.166875	27.805	68	61	34.1	0	0	0	0	0	0	0	53	86.035	80.666875	71.54875	67.7775	69.720625	70.683125	73.049375	73.26625	71.741875	75.305	75.80125	20.75	28.6875	29.9375	33.375	34.0625	32.8125	32	31.75	35.4375	48	35	6.0625	9.5625	7.875
23MAY2015	1	1	25.9	26.324375	25.986875	29.035625	29.81625	29.4125	29.12375	29.124375	29.161875	29.06625	28.166875	83	68	61	34.1	0	0	0	0	0	0	0	91.86	86.035	80.666875	71.54875	67.7775	69.720625	70.683125	73.049375	73.26625	71.741875	75.305	19.125	20.75	28.6875	29.9375	33.375	34.0625	32.8125	32	31.75	35.4375	48	6.125	6.0625	9.5625
24MAY2015	0	0	26.735	25.9	26.324375	25.986875	29.035625	29.81625	29.4125	29.12375	29.124375	29.161875	29.06625	95	83	68	61	34.1	0	0	0	0	0	0	91.045625	91.86	86.035	80.666875	71.54875	67.7775	69.720625	70.683125	73.049375	73.26625	71.741875	20.8125	19.125	20.75	28.6875	29.9375	33.375	34.0625	32.8125	32	31.75	35.4375	5.0625	6.125	6.0625
25MAY2015	0	0	26.262	26.735	25.9	26.324375	25.986875	29.035625	29.81625	29.4125	29.12375	29.124375	29.161875	84.5	95	83	68	61	34.1	0	0	0	0	0	91.33125	91.045625	91.86	86.035	80.666875	71.54875	67.7775	69.720625	70.683125	73.049375	73.26625	20.5625	20.8125	19.125	20.75	28.6875	29.9375	33.375	34.0625	32.8125	32	31.75	6.875	5.0625	6.125
26MAY2015	1	1	26.595625	26.262	26.735	25.9	26.324375	25.986875	29.035625	29.81625	29.4125	29.12375	29.124375	46	84.5	95	83	68	61	34.1	0	0	0	0	87.93466667	91.33125	91.045625	91.86	86.035	80.666875	71.54875	67.7775	69.720625	70.683125	73.049375	33.125	20.5625	20.8125	19.125	20.75	28.6875	29.9375	33.375	34.0625	32.8125	32	12.875	6.875	5.0625
27MAY2015	1	1	27.828125	26.595625	26.262	26.735	25.9	26.324375	25.986875	29.035625	29.81625	29.4125	29.12375	6	46	84.5	95	83	68	61	34.1	0	0	0	80.533125	87.93466667	91.33125	91.045625	91.86	86.035	80.666875	71.54875	67.7775	69.720625	70.683125	27.1875	33.125	20.5625	20.8125	19.125	20.75	28.6875	29.9375	33.375	34.0625	32.8125	7.5	12.875	6.875
28MAY2015	1	1	28.393125	27.828125	26.595625	26.262	26.735	25.9	26.324375	25.986875	29.035625	29.81625	29.4125	31	6	46	84.5	95	83	68	61	34.1	0	0	83.00375	80.533125	87.93466667	91.33125	91.045625	91.86	86.035	80.666875	71.54875	67.7775	69.720625	29	27.1875	33.125	20.5625	20.8125	19.125	20.75	28.6875	29.9375	33.375	34.0625	7.6875	7.5	12.875
29MAY2015	1	1	29.571875	28.393125	27.828125	26.595625	26.262	26.735	25.9	26.324375	25.986875	29.035625	29.81625	0.1	31	6	46	84.5	95	83	68	61	34.1	0	80.6025	83.00375	80.533125	87.93466667	91.33125	91.045625	91.86	86.035	80.666875	71.54875	67.7775	31.5	29	27.1875	33.125	20.5625	20.8125	19.125	20.75	28.6875	29.9375	33.375	8	7.6875	7.5
30MAY2015	0	0	29.565625	29.571875	28.393125	27.828125	26.595625	26.262	26.735	25.9	26.324375	25.986875	29.035625	1.5	0.1	31	6	46	84.5	95	83	68	61	34.1	80.34	80.6025	83.00375	80.533125	87.93466667	91.33125	91.045625	91.86	86.035	80.666875	71.54875	32	31.5	29	27.1875	33.125	20.5625	20.8125	19.125	20.75	28.6875	29.9375	7.4375	8	7.6875
31MAY2015	2	1	27.95125	29.565625	29.571875	28.393125	27.828125	26.595625	26.262	26.735	25.9	26.324375	25.986875	24.5	1.5	0.1	31	6	46	84.5	95	83	68	61	81.15875	80.34	80.6025	83.00375	80.533125	87.93466667	91.33125	91.045625	91.86	86.035	80.666875	26.125	32	31.5	29	27.1875	33.125	20.5625	20.8125	19.125	20.75	28.6875	6.6875	7.4375	8
01JUN2015	1	1	28.830625	27.95125	29.565625	29.571875	28.393125	27.828125	26.595625	26.262	26.735	25.9	26.324375	0.3	24.5	1.5	0.1	31	6	46	84.5	95	83	68	78.1075	81.15875	80.34	80.6025	83.00375	80.533125	87.93466667	91.33125	91.045625	91.86	86.035	32.66666667	26.125	32	31.5	29	27.1875	33.125	20.5625	20.8125	19.125	20.75	9.6875	6.6875	7.4375
02JUN2015	1	1	29.73375	28.830625	27.95125	29.565625	29.571875	28.393125	27.828125	26.595625	26.262	26.735	25.9	0	0.3	24.5	1.5	0.1	31	6	46	84.5	95	83	74.880625	78.1075	81.15875	80.34	80.6025	83.00375	80.533125	87.93466667	91.33125	91.045625	91.86	29	32.66666667	26.125	32	31.5	29	27.1875	33.125	20.5625	20.8125	19.125	9	9.6875	6.6875
03JUN2015	1	1	29.929375	29.73375	28.830625	27.95125	29.565625	29.571875	28.393125	27.828125	26.595625	26.262	26.735	0	0	0.3	24.5	1.5	0.1	31	6	46	84.5	95	73.595625	74.880625	78.1075	81.15875	80.34	80.6025	83.00375	80.533125	87.93466667	91.33125	91.045625	24.875	29	32.66666667	26.125	32	31.5	29	27.1875	33.125	20.5625	20.8125	7	9	9.6875
04JUN2015	2	1	29.583125	29.929375	29.73375	28.830625	27.95125	29.565625	29.571875	28.393125	27.828125	26.595625	26.262	0	0	0	0.3	24.5	1.5	0.1	31	6	46	84.5	74.893125	73.595625	74.880625	78.1075	81.15875	80.34	80.6025	83.00375	80.533125	87.93466667	91.33125	25.8125	24.875	29	32.66666667	26.125	32	31.5	29	27.1875	33.125	20.5625	7.6875	7	9
05JUN2015	4	1	29.840625	29.583125	29.929375	29.73375	28.830625	27.95125	29.565625	29.571875	28.393125	27.828125	26.595625	0	0	0	0	0.3	24.5	1.5	0.1	31	6	46	74.36125	74.893125	73.595625	74.880625	78.1075	81.15875	80.34	80.6025	83.00375	80.533125	87.93466667	27.0625	25.8125	24.875	29	32.66666667	26.125	32	31.5	29	27.1875	33.125	8.25	7.6875	7
06JUN2015	2	1	29.3875	29.840625	29.583125	29.929375	29.73375	28.830625	27.95125	29.565625	29.571875	28.393125	27.828125	0	0	0	0	0	0.3	24.5	1.5	0.1	31	6	75.325	74.36125	74.893125	73.595625	74.880625	78.1075	81.15875	80.34	80.6025	83.00375	80.533125	28.4375	27.0625	25.8125	24.875	29	32.66666667	26.125	32	31.5	29	27.1875	9.5	8.25	7.6875
07JUN2015	1	1	29.84625	29.3875	29.840625	29.583125	29.929375	29.73375	28.830625	27.95125	29.565625	29.571875	28.393125	0	0	0	0	0	0	0.3	24.5	1.5	0.1	31	73.449375	75.325	74.36125	74.893125	73.595625	74.880625	78.1075	81.15875	80.34	80.6025	83.00375	28.875	28.4375	27.0625	25.8125	24.875	29	32.66666667	26.125	32	31.5	29	10.9375	9.5	8.25
08JUN2015	2	1	29.931875	29.84625	29.3875	29.840625	29.583125	29.929375	29.73375	28.830625	27.95125	29.565625	29.571875	0	0	0	0	0	0	0	0.3	24.5	1.5	0.1	70.705	73.449375	75.325	74.36125	74.893125	73.595625	74.880625	78.1075	81.15875	80.34	80.6025	29.0625	28.875	28.4375	27.0625	25.8125	24.875	29	32.66666667	26.125	32	31.5	9.8125	10.9375	9.5
09JUN2015	2	1	30.316875	29.931875	29.84625	29.3875	29.840625	29.583125	29.929375	29.73375	28.830625	27.95125	29.565625	0	0	0	0	0	0	0	0	0.3	24.5	1.5	71.584375	70.705	73.449375	75.325	74.36125	74.893125	73.595625	74.880625	78.1075	81.15875	80.34	26.1875	29.0625	28.875	28.4375	27.0625	25.8125	24.875	29	32.66666667	26.125	32	8.9375	9.8125	10.9375
10JUN2015	2	1	30.773125	30.316875	29.931875	29.84625	29.3875	29.840625	29.583125	29.929375	29.73375	28.830625	27.95125	0	0	0	0	0	0	0	0	0	0.3	24.5	69.56375	71.584375	70.705	73.449375	75.325	74.36125	74.893125	73.595625	74.880625	78.1075	81.15875	26.5	26.1875	29.0625	28.875	28.4375	27.0625	25.8125	24.875	29	32.66666667	26.125	8.0625	8.9375	9.8125
11JUN2015	0	0	30.6925	30.773125	30.316875	29.931875	29.84625	29.3875	29.840625	29.583125	29.929375	29.73375	28.830625	0	0	0	0	0	0	0	0	0	0	0.3	70.429375	69.56375	71.584375	70.705	73.449375	75.325	74.36125	74.893125	73.595625	74.880625	78.1075	24.1875	26.5	26.1875	29.0625	28.875	28.4375	27.0625	25.8125	24.875	29	32.66666667	7.1875	8.0625	8.9375
12JUN2015	2	1	30.93125	30.6925	30.773125	30.316875	29.931875	29.84625	29.3875	29.840625	29.583125	29.929375	29.73375	0	0	0	0	0	0	0	0	0	0	0	70.84625	70.429375	69.56375	71.584375	70.705	73.449375	75.325	74.36125	74.893125	73.595625	74.880625	26	24.1875	26.5	26.1875	29.0625	28.875	28.4375	27.0625	25.8125	24.875	29	7.625	7.1875	8.0625
13JUN2015	3	1	30.984375	30.93125	30.6925	30.773125	30.316875	29.931875	29.84625	29.3875	29.840625	29.583125	29.929375	0	0	0	0	0	0	0	0	0	0	0	71.931875	70.84625	70.429375	69.56375	71.584375	70.705	73.449375	75.325	74.36125	74.893125	73.595625	28.0625	26	24.1875	26.5	26.1875	29.0625	28.875	28.4375	27.0625	25.8125	24.875	8.6875	7.625	7.1875
14JUN2015	1	1	31.049375	30.984375	30.93125	30.6925	30.773125	30.316875	29.931875	29.84625	29.3875	29.840625	29.583125	0	0	0	0	0	0	0	0	0	0	0	69.476875	71.931875	70.84625	70.429375	69.56375	71.584375	70.705	73.449375	75.325	74.36125	74.893125	29	28.0625	26	24.1875	26.5	26.1875	29.0625	28.875	28.4375	27.0625	25.8125	6.375	8.6875	7.625
15JUN2015	3	1	31.190625	31.049375	30.984375	30.93125	30.6925	30.773125	30.316875	29.931875	29.84625	29.3875	29.840625	0	0	0	0	0	0	0	0	0	0	0	67.89625	69.476875	71.931875	70.84625	70.429375	69.56375	71.584375	70.705	73.449375	75.325	74.36125	28.6875	29	28.0625	26	24.1875	26.5	26.1875	29.0625	28.875	28.4375	27.0625	6.6875	6.375	8.6875
16JUN2015	1	1	31.026875	31.190625	31.049375	30.984375	30.93125	30.6925	30.773125	30.316875	29.931875	29.84625	29.3875	0	0	0	0	0	0	0	0	0	0	0	69.25875	67.89625	69.476875	71.931875	70.84625	70.429375	69.56375	71.584375	70.705	73.449375	75.325	26.3125	28.6875	29	28.0625	26	24.1875	26.5	26.1875	29.0625	28.875	28.4375	8	6.6875	6.375
17JUN2015	2	1	31.05625	31.026875	31.190625	31.049375	30.984375	30.93125	30.6925	30.773125	30.316875	29.931875	29.84625	0	0	0	0	0	0	0	0	0	0	0	70.465625	69.25875	67.89625	69.476875	71.931875	70.84625	70.429375	69.56375	71.584375	70.705	73.449375	25.6875	26.3125	28.6875	29	28.0625	26	24.1875	26.5	26.1875	29.0625	28.875	6.625	8	6.6875
18JUN2015	2	1	31.005	31.05625	31.026875	31.190625	31.049375	30.984375	30.93125	30.6925	30.773125	30.316875	29.931875	0	0	0	0	0	0	0	0	0	0	0	69.536875	70.465625	69.25875	67.89625	69.476875	71.931875	70.84625	70.429375	69.56375	71.584375	70.705	26.1875	25.6875	26.3125	28.6875	29	28.0625	26	24.1875	26.5	26.1875	29.0625	8.25	6.625	8
19JUN2015	0	0	31.37733333	31.005	31.05625	31.026875	31.190625	31.049375	30.984375	30.93125	30.6925	30.773125	30.316875	0	0	0	0	0	0	0	0	0	0	0	68.24266667	69.536875	70.465625	69.25875	67.89625	69.476875	71.931875	70.84625	70.429375	69.56375	71.584375	26.875	26.1875	25.6875	26.3125	28.6875	29	28.0625	26	24.1875	26.5	26.1875	8.75	8.25	6.625
20JUN2015	3	1	30.91875	31.37733333	31.005	31.05625	31.026875	31.190625	31.049375	30.984375	30.93125	30.6925	30.773125	0	0	0	0	0	0	0	0	0	0	0	70.194375	68.24266667	69.536875	70.465625	69.25875	67.89625	69.476875	71.931875	70.84625	70.429375	69.56375	31.3125	26.875	26.1875	25.6875	26.3125	28.6875	29	28.0625	26	24.1875	26.5	12	8.75	8.25
21JUN2015	0	0	30.898125	30.91875	31.37733333	31.005	31.05625	31.026875	31.190625	31.049375	30.984375	30.93125	30.6925	0	0	0	0	0	0	0	0	0	0	0	69.599375	70.194375	68.24266667	69.536875	70.465625	69.25875	67.89625	69.476875	71.931875	70.84625	70.429375	34.125	31.3125	26.875	26.1875	25.6875	26.3125	28.6875	29	28.0625	26	24.1875	8.125	12	8.75
22JUN2015	2	1	31.46125	30.898125	30.91875	31.37733333	31.005	31.05625	31.026875	31.190625	31.049375	30.984375	30.93125	0	0	0	0	0	0	0	0	0	0	0	66.485625	69.599375	70.194375	68.24266667	69.536875	70.465625	69.25875	67.89625	69.476875	71.931875	70.84625	33.9375	34.125	31.3125	26.875	26.1875	25.6875	26.3125	28.6875	29	28.0625	26	8.4375	8.125	12
23JUN2015	3	1	30.47625	31.46125	30.898125	30.91875	31.37733333	31.005	31.05625	31.026875	31.190625	31.049375	30.984375	8.3	0	0	0	0	0	0	0	0	0	0	71.00625	66.485625	69.599375	70.194375	68.24266667	69.536875	70.465625	69.25875	67.89625	69.476875	71.931875	32.25	33.9375	34.125	31.3125	26.875	26.1875	25.6875	26.3125	28.6875	29	28.0625	5.9375	8.4375	8.125
24JUN2015	1	1	30.826875	30.47625	31.46125	30.898125	30.91875	31.37733333	31.005	31.05625	31.026875	31.190625	31.049375	0	8.3	0	0	0	0	0	0	0	0	0	71.775	71.00625	66.485625	69.599375	70.194375	68.24266667	69.536875	70.465625	69.25875	67.89625	69.476875	32.6875	32.25	33.9375	34.125	31.3125	26.875	26.1875	25.6875	26.3125	28.6875	29	8.375	5.9375	8.4375
25JUN2015	4	1	30.86375	30.826875	30.47625	31.46125	30.898125	30.91875	31.37733333	31.005	31.05625	31.026875	31.190625	14	0	8.3	0	0	0	0	0	0	0	0	72.8975	71.775	71.00625	66.485625	69.599375	70.194375	68.24266667	69.536875	70.465625	69.25875	67.89625	37.25	32.6875	32.25	33.9375	34.125	31.3125	26.875	26.1875	25.6875	26.3125	28.6875	10.8125	8.375	5.9375
26JUN2015	0	0	31.3875	30.86375	30.826875	30.47625	31.46125	30.898125	30.91875	31.37733333	31.005	31.05625	31.026875	0.1	14	0	8.3	0	0	0	0	0	0	0	71.5725	72.8975	71.775	71.00625	66.485625	69.599375	70.194375	68.24266667	69.536875	70.465625	69.25875	41.375	37.25	32.6875	32.25	33.9375	34.125	31.3125	26.875	26.1875	25.6875	26.3125	10.8125	10.8125	8.375
27JUN2015	2	1	31.34857143	31.3875	30.86375	30.826875	30.47625	31.46125	30.898125	30.91875	31.37733333	31.005	31.05625	7	0.1	14	0	8.3	0	0	0	0	0	0	72.27571429	71.5725	72.8975	71.775	71.00625	66.485625	69.599375	70.194375	68.24266667	69.536875	70.465625	37	41.375	37.25	32.6875	32.25	33.9375	34.125	31.3125	26.875	26.1875	25.6875	10.28571429	10.8125	10.8125
28JUN2015	0	0	31.32	31.34857143	31.3875	30.86375	30.826875	30.47625	31.46125	30.898125	30.91875	31.37733333	31.005	0	7	0.1	14	0	8.3	0	0	0	0	0	71.51285714	72.27571429	71.5725	72.8975	71.775	71.00625	66.485625	69.599375	70.194375	68.24266667	69.536875	32.6	37	41.375	37.25	32.6875	32.25	33.9375	34.125	31.3125	26.875	26.1875	9	10.28571429	10.8125
29JUN2015	1	1	30.916	31.32	31.34857143	31.3875	30.86375	30.826875	30.47625	31.46125	30.898125	30.91875	31.37733333	0.1	0	7	0.1	14	0	8.3	0	0	0	0	71.536	71.51285714	72.27571429	71.5725	72.8975	71.775	71.00625	66.485625	69.599375	70.194375	68.24266667	31.6	32.6	37	41.375	37.25	32.6875	32.25	33.9375	34.125	31.3125	26.875	8.533333333	9	10.28571429
30JUN2015	1	1	31.163125	30.916	31.32	31.34857143	31.3875	30.86375	30.826875	30.47625	31.46125	30.898125	30.91875	0	0.1	0	7	0.1	14	0	8.3	0	0	0	69.533125	71.536	71.51285714	72.27571429	71.5725	72.8975	71.775	71.00625	66.485625	69.599375	70.194375	32.4375	31.6	32.6	37	41.375	37.25	32.6875	32.25	33.9375	34.125	31.3125	9.333333333	8.533333333	9
01JUL2015	2	1	31.04133333	31.163125	30.916	31.32	31.34857143	31.3875	30.86375	30.826875	30.47625	31.46125	30.898125	10	0	0.1	0	7	0.1	14	0	8.3	0	0	72.06866667	69.533125	71.536	71.51285714	72.27571429	71.5725	72.8975	71.775	71.00625	66.485625	69.599375	34.53333333	32.4375	31.6	32.6	37	41.375	37.25	32.6875	32.25	33.9375	34.125	10.5	9.333333333	8.533333333
02JUL2015	2	1	31.265625	31.04133333	31.163125	30.916	31.32	31.34857143	31.3875	30.86375	30.826875	30.47625	31.46125	4.5	10	0	0.1	0	7	0.1	14	0	8.3	0	72.384375	72.06866667	69.533125	71.536	71.51285714	72.27571429	71.5725	72.8975	71.775	71.00625	66.485625	36.875	34.53333333	32.4375	31.6	32.6	37	41.375	37.25	32.6875	32.25	33.9375	11.06666667	10.5	9.333333333
03JUL2015	3	1	31.133125	31.265625	31.04133333	31.163125	30.916	31.32	31.34857143	31.3875	30.86375	30.826875	30.47625	0	4.5	10	0	0.1	0	7	0.1	14	0	8.3	69.96125	72.384375	72.06866667	69.533125	71.536	71.51285714	72.27571429	71.5725	72.8975	71.775	71.00625	34.5	36.875	34.53333333	32.4375	31.6	32.6	37	41.375	37.25	32.6875	32.25	10.3125	11.06666667	10.5
04JUL2015	2	1	31.094	31.133125	31.265625	31.04133333	31.163125	30.916	31.32	31.34857143	31.3875	30.86375	30.826875	0	0	4.5	10	0	0.1	0	7	0.1	14	0	69.56066667	69.96125	72.384375	72.06866667	69.533125	71.536	71.51285714	72.27571429	71.5725	72.8975	71.775	49.46666667	34.5	36.875	34.53333333	32.4375	31.6	32.6	37	41.375	37.25	32.6875	19.26666667	10.3125	11.06666667
05JUL2015	4	1	29.81375	31.094	31.133125	31.265625	31.04133333	31.163125	30.916	31.32	31.34857143	31.3875	30.86375	2.1	0	0	4.5	10	0	0.1	0	7	0.1	14	77.49625	69.56066667	69.96125	72.384375	72.06866667	69.533125	71.536	71.51285714	72.27571429	71.5725	72.8975	56.4375	49.46666667	34.5	36.875	34.53333333	32.4375	31.6	32.6	37	41.375	37.25	25.4375	19.26666667	10.3125
06JUL2015	3	1	29.043125	29.81375	31.094	31.133125	31.265625	31.04133333	31.163125	30.916	31.32	31.34857143	31.3875	1	2.1	0	0	4.5	10	0	0.1	0	7	0.1	82.05125	77.49625	69.56066667	69.96125	72.384375	72.06866667	69.533125	71.536	71.51285714	72.27571429	71.5725	51	56.4375	49.46666667	34.5	36.875	34.53333333	32.4375	31.6	32.6	37	41.375	19.3125	25.4375	19.26666667
07JUL2015	7	1	28.075625	29.043125	29.81375	31.094	31.133125	31.265625	31.04133333	31.163125	30.916	31.32	31.34857143	34.5	1	2.1	0	0	4.5	10	0	0.1	0	7	83.74125	82.05125	77.49625	69.56066667	69.96125	72.384375	72.06866667	69.533125	71.536	71.51285714	72.27571429	37	51	56.4375	49.46666667	34.5	36.875	34.53333333	32.4375	31.6	32.6	37	14.8125	19.3125	25.4375
08JUL2015	3	1	27.139375	28.075625	29.043125	29.81375	31.094	31.133125	31.265625	31.04133333	31.163125	30.916	31.32	58	34.5	1	2.1	0	0	4.5	10	0	0.1	0	88.450625	83.74125	82.05125	77.49625	69.56066667	69.96125	72.384375	72.06866667	69.533125	71.536	71.51285714	24.125	37	51	56.4375	49.46666667	34.5	36.875	34.53333333	32.4375	31.6	32.6	7.875	14.8125	19.3125
09JUL2015	5	1	29.58733333	27.139375	28.075625	29.043125	29.81375	31.094	31.133125	31.265625	31.04133333	31.163125	30.916	1	58	34.5	1	2.1	0	0	4.5	10	0	0.1	77.6425	88.450625	83.74125	82.05125	77.49625	69.56066667	69.96125	72.384375	72.06866667	69.533125	71.536	35.25	24.125	37	51	56.4375	49.46666667	34.5	36.875	34.53333333	32.4375	31.6	11.8	7.875	14.8125
10JUL2015	8	1	29.48375	29.58733333	27.139375	28.075625	29.043125	29.81375	31.094	31.133125	31.265625	31.04133333	31.163125	0	1	58	34.5	1	2.1	0	0	4.5	10	0	76.09625	77.6425	88.450625	83.74125	82.05125	77.49625	69.56066667	69.96125	72.384375	72.06866667	69.533125	42.25	35.25	24.125	37	51	56.4375	49.46666667	34.5	36.875	34.53333333	32.4375	12.375	11.8	7.875
11JUL2015	4	1	29.493125	29.48375	29.58733333	27.139375	28.075625	29.043125	29.81375	31.094	31.133125	31.265625	31.04133333	2	0	1	58	34.5	1	2.1	0	0	4.5	10	78.460625	76.09625	77.6425	88.450625	83.74125	82.05125	77.49625	69.56066667	69.96125	72.384375	72.06866667	35.25	42.25	35.25	24.125	37	51	56.4375	49.46666667	34.5	36.875	34.53333333	12.0625	12.375	11.8
12JUL2015	6	1	29.400625	29.493125	29.48375	29.58733333	27.139375	28.075625	29.043125	29.81375	31.094	31.133125	31.265625	5	2	0	1	58	34.5	1	2.1	0	0	4.5	80.734375	78.460625	76.09625	77.6425	88.450625	83.74125	82.05125	77.49625	69.56066667	69.96125	72.384375	38.5625	35.25	42.25	35.25	24.125	37	51	56.4375	49.46666667	34.5	36.875	16	12.0625	12.375
13JUL2015	4	1	29.18	29.400625	29.493125	29.48375	29.58733333	27.139375	28.075625	29.043125	29.81375	31.094	31.133125	36	5	2	0	1	58	34.5	1	2.1	0	0	81.16866667	80.734375	78.460625	76.09625	77.6425	88.450625	83.74125	82.05125	77.49625	69.56066667	69.96125	31.42857143	38.5625	35.25	42.25	35.25	24.125	37	51	56.4375	49.46666667	34.5	12.93333333	16	12.0625
14JUL2015	4	1	29.49125	29.18	29.400625	29.493125	29.48375	29.58733333	27.139375	28.075625	29.043125	29.81375	31.094	0	36	5	2	0	1	58	34.5	1	2.1	0	76.105625	81.16866667	80.734375	78.460625	76.09625	77.6425	88.450625	83.74125	82.05125	77.49625	69.56066667	32.375	31.42857143	38.5625	35.25	42.25	35.25	24.125	37	51	56.4375	49.46666667	14.5625	12.93333333	16
15JUL2015	6	1	29.52375	29.49125	29.18	29.400625	29.493125	29.48375	29.58733333	27.139375	28.075625	29.043125	29.81375	0	0	36	5	2	0	1	58	34.5	1	2.1	75.838125	76.105625	81.16866667	80.734375	78.460625	76.09625	77.6425	88.450625	83.74125	82.05125	77.49625	29.5	32.375	31.42857143	38.5625	35.25	42.25	35.25	24.125	37	51	56.4375	10.6	14.5625	12.93333333
16JUL2015	4	1	29.996875	29.52375	29.49125	29.18	29.400625	29.493125	29.48375	29.58733333	27.139375	28.075625	29.043125	0	0	0	36	5	2	0	1	58	34.5	1	75.205	75.838125	76.105625	81.16866667	80.734375	78.460625	76.09625	77.6425	88.450625	83.74125	82.05125	34.0625	29.5	32.375	31.42857143	38.5625	35.25	42.25	35.25	24.125	37	51	15.0625	10.6	14.5625
17JUL2015	3	1	30.319375	29.996875	29.52375	29.49125	29.18	29.400625	29.493125	29.48375	29.58733333	27.139375	28.075625	0.1	0	0	0	36	5	2	0	1	58	34.5	71.888125	75.205	75.838125	76.105625	81.16866667	80.734375	78.460625	76.09625	77.6425	88.450625	83.74125	49.6875	34.0625	29.5	32.375	31.42857143	38.5625	35.25	42.25	35.25	24.125	37	26.4375	15.0625	10.6
18JUL2015	6	1	29.18375	30.319375	29.996875	29.52375	29.49125	29.18	29.400625	29.493125	29.48375	29.58733333	27.139375	10	0.1	0	0	0	36	5	2	0	1	58	78.556875	71.888125	75.205	75.838125	76.105625	81.16866667	80.734375	78.460625	76.09625	77.6425	88.450625	32.3125	49.6875	34.0625	29.5	32.375	31.42857143	38.5625	35.25	42.25	35.25	24.125	14.625	26.4375	15.0625
19JUL2015	12	1	27.300625	29.18375	30.319375	29.996875	29.52375	29.49125	29.18	29.400625	29.493125	29.48375	29.58733333	70.5	10	0.1	0	0	0	36	5	2	0	1	86.638125	78.556875	71.888125	75.205	75.838125	76.105625	81.16866667	80.734375	78.460625	76.09625	77.6425	19.625	32.3125	49.6875	34.0625	29.5	32.375	31.42857143	38.5625	35.25	42.25	35.25	4.75	14.625	26.4375
20JUL2015	20	1	28.04125	27.300625	29.18375	30.319375	29.996875	29.52375	29.49125	29.18	29.400625	29.493125	29.48375	77.5	70.5	10	0.1	0	0	0	36	5	2	0	81.223125	86.638125	78.556875	71.888125	75.205	75.838125	76.105625	81.16866667	80.734375	78.460625	76.09625	30.1875	19.625	32.3125	49.6875	34.0625	29.5	32.375	31.42857143	38.5625	35.25	42.25	7.125	4.75	14.625
21JUL2015	20	1	29.71875	28.04125	27.300625	29.18375	30.319375	29.996875	29.52375	29.49125	29.18	29.400625	29.493125	0	77.5	70.5	10	0.1	0	0	0	36	5	2	68.290625	81.223125	86.638125	78.556875	71.888125	75.205	75.838125	76.105625	81.16866667	80.734375	78.460625	36.5625	30.1875	19.625	32.3125	49.6875	34.0625	29.5	32.375	31.42857143	38.5625	35.25	11.4375	7.125	4.75
22JUL2015	16	1	28.153125	29.71875	28.04125	27.300625	29.18375	30.319375	29.996875	29.52375	29.49125	29.18	29.400625	73.5	0	77.5	70.5	10	0.1	0	0	0	36	5	77.266875	68.290625	81.223125	86.638125	78.556875	71.888125	75.205	75.838125	76.105625	81.16866667	80.734375	28.06666667	36.5625	30.1875	19.625	32.3125	49.6875	34.0625	29.5	32.375	31.42857143	38.5625	9.75	11.4375	7.125
23JUL2015	18	1	28.809375	28.153125	29.71875	28.04125	27.300625	29.18375	30.319375	29.996875	29.52375	29.49125	29.18	0	73.5	0	77.5	70.5	10	0.1	0	0	0	36	75.29875	77.266875	68.290625	81.223125	86.638125	78.556875	71.888125	75.205	75.838125	76.105625	81.16866667	30.73333333	28.06666667	36.5625	30.1875	19.625	32.3125	49.6875	34.0625	29.5	32.375	31.42857143	10.25	9.75	11.4375
24JUL2015	17	1	28.95	28.809375	28.153125	29.71875	28.04125	27.300625	29.18375	30.319375	29.996875	29.52375	29.49125	0	0	73.5	0	77.5	70.5	10	0.1	0	0	0	73.034	75.29875	77.266875	68.290625	81.223125	86.638125	78.556875	71.888125	75.205	75.838125	76.105625	31.06666667	30.73333333	28.06666667	36.5625	30.1875	19.625	32.3125	49.6875	34.0625	29.5	32.375	11.26666667	10.25	9.75
25JUL2015	22	1	29.31933333	28.95	28.809375	28.153125	29.71875	28.04125	27.300625	29.18375	30.319375	29.996875	29.52375	6	0	0	73.5	0	77.5	70.5	10	0.1	0	0	75.612	73.034	75.29875	77.266875	68.290625	81.223125	86.638125	78.556875	71.888125	75.205	75.838125	31.2	31.06666667	30.73333333	28.06666667	36.5625	30.1875	19.625	32.3125	49.6875	34.0625	29.5	10.13333333	11.26666667	10.25
26JUL2015	23	1	29.705625	29.31933333	28.95	28.809375	28.153125	29.71875	28.04125	27.300625	29.18375	30.319375	29.996875	8	6	0	0	73.5	0	77.5	70.5	10	0.1	0	75.938125	75.612	73.034	75.29875	77.266875	68.290625	81.223125	86.638125	78.556875	71.888125	75.205	30.5	31.2	31.06666667	30.73333333	28.06666667	36.5625	30.1875	19.625	32.3125	49.6875	34.0625	9.75	10.13333333	11.26666667
27JUL2015	16	1	28.5725	29.705625	29.31933333	28.95	28.809375	28.153125	29.71875	28.04125	27.300625	29.18375	30.319375	24	8	6	0	0	73.5	0	77.5	70.5	10	0.1	77.0425	75.938125	75.612	73.034	75.29875	77.266875	68.290625	81.223125	86.638125	78.556875	71.888125	28.4375	30.5	31.2	31.06666667	30.73333333	28.06666667	36.5625	30.1875	19.625	32.3125	49.6875	8.8125	9.75	10.13333333
28JUL2015	18	1	27.995	28.5725	29.705625	29.31933333	28.95	28.809375	28.153125	29.71875	28.04125	27.300625	29.18375	1.5	24	8	6	0	0	73.5	0	77.5	70.5	10	74.9225	77.0425	75.938125	75.612	73.034	75.29875	77.266875	68.290625	81.223125	86.638125	78.556875	29.6875	28.4375	30.5	31.2	31.06666667	30.73333333	28.06666667	36.5625	30.1875	19.625	32.3125	9.625	8.8125	9.75
29JUL2015	17	1	29.085625	27.995	28.5725	29.705625	29.31933333	28.95	28.809375	28.153125	29.71875	28.04125	27.300625	0	1.5	24	8	6	0	0	73.5	0	77.5	70.5	71.8375	74.9225	77.0425	75.938125	75.612	73.034	75.29875	77.266875	68.290625	81.223125	86.638125	30.46666667	29.6875	28.4375	30.5	31.2	31.06666667	30.73333333	28.06666667	36.5625	30.1875	19.625	11.1875	9.625	8.8125
30JUL2015	26	1	29.582	29.085625	27.995	28.5725	29.705625	29.31933333	28.95	28.809375	28.153125	29.71875	28.04125	0	0	1.5	24	8	6	0	0	73.5	0	77.5	70.37133333	71.8375	74.9225	77.0425	75.938125	75.612	73.034	75.29875	77.266875	68.290625	81.223125	24.8	30.46666667	29.6875	28.4375	30.5	31.2	31.06666667	30.73333333	28.06666667	36.5625	30.1875	9.133333333	11.1875	9.625
31JUL2015	26	1	29.7625	29.582	29.085625	27.995	28.5725	29.705625	29.31933333	28.95	28.809375	28.153125	29.71875	0	0	0	1.5	24	8	6	0	0	73.5	0	71.08875	70.37133333	71.8375	74.9225	77.0425	75.938125	75.612	73.034	75.29875	77.266875	68.290625	23.1875	24.8	30.46666667	29.6875	28.4375	30.5	31.2	31.06666667	30.73333333	28.06666667	36.5625	8.6875	9.133333333	11.1875
01AUG2015	28	1	29.96125	29.7625	29.582	29.085625	27.995	28.5725	29.705625	29.31933333	28.95	28.809375	28.153125	0.3	0	0	0	1.5	24	8	6	0	0	73.5	72.879375	71.08875	70.37133333	71.8375	74.9225	77.0425	75.938125	75.612	73.034	75.29875	77.266875	26.8125	23.1875	24.8	30.46666667	29.6875	28.4375	30.5	31.2	31.06666667	30.73333333	28.06666667	10.75	8.6875	9.133333333
02AUG2015	37	1	30.11625	29.96125	29.7625	29.582	29.085625	27.995	28.5725	29.705625	29.31933333	28.95	28.809375	1	0.3	0	0	0	1.5	24	8	6	0	0	71.696875	72.879375	71.08875	70.37133333	71.8375	74.9225	77.0425	75.938125	75.612	73.034	75.29875	31	26.8125	23.1875	24.8	30.46666667	29.6875	28.4375	30.5	31.2	31.06666667	30.73333333	13.875	10.75	8.6875
03AUG2015	60	1	30.1875	30.11625	29.96125	29.7625	29.582	29.085625	27.995	28.5725	29.705625	29.31933333	28.95	0	1	0.3	0	0	0	1.5	24	8	6	0	69.356875	71.696875	72.879375	71.08875	70.37133333	71.8375	74.9225	77.0425	75.938125	75.612	73.034	36.875	31	26.8125	23.1875	24.8	30.46666667	29.6875	28.4375	30.5	31.2	31.06666667	16.625	13.875	10.75
04AUG2015	48	1	30.314375	30.1875	30.11625	29.96125	29.7625	29.582	29.085625	27.995	28.5725	29.705625	29.31933333	0	0	1	0.3	0	0	0	1.5	24	8	6	67.7125	69.356875	71.696875	72.879375	71.08875	70.37133333	71.8375	74.9225	77.0425	75.938125	75.612	35.25	36.875	31	26.8125	23.1875	24.8	30.46666667	29.6875	28.4375	30.5	31.2	16.875	16.625	13.875
05AUG2015	53	1	30.044375	30.314375	30.1875	30.11625	29.96125	29.7625	29.582	29.085625	27.995	28.5725	29.705625	0	0	0	1	0.3	0	0	0	1.5	24	8	66.973125	67.7125	69.356875	71.696875	72.879375	71.08875	70.37133333	71.8375	74.9225	77.0425	75.938125	43.6	35.25	36.875	31	26.8125	23.1875	24.8	30.46666667	29.6875	28.4375	30.5	17.93333333	16.875	16.625
06AUG2015	60	1	30.115	30.044375	30.314375	30.1875	30.11625	29.96125	29.7625	29.582	29.085625	27.995	28.5725	0	0	0	0	1	0.3	0	0	0	1.5	24	69.418125	66.973125	67.7125	69.356875	71.696875	72.879375	71.08875	70.37133333	71.8375	74.9225	77.0425	51.46666667	43.6	35.25	36.875	31	26.8125	23.1875	24.8	30.46666667	29.6875	28.4375	24.2	17.93333333	16.875
07AUG2015	61	1	30.55125	30.115	30.044375	30.314375	30.1875	30.11625	29.96125	29.7625	29.582	29.085625	27.995	0	0	0	0	0	1	0.3	0	0	0	1.5	72.741875	69.418125	66.973125	67.7125	69.356875	71.696875	72.879375	71.08875	70.37133333	71.8375	74.9225	84.93333333	51.46666667	43.6	35.25	36.875	31	26.8125	23.1875	24.8	30.46666667	29.6875	25.28571429	24.2	17.93333333
08AUG2015	54	1	26.36666667	30.55125	30.115	30.044375	30.314375	30.1875	30.11625	29.96125	29.7625	29.582	29.085625	314	0	0	0	0	0	1	0.3	0	0	0	88.753	72.741875	69.418125	66.973125	67.7125	69.356875	71.696875	72.879375	71.08875	70.37133333	71.8375	53.55555556	84.93333333	51.46666667	43.6	35.25	36.875	31	26.8125	23.1875	24.8	30.46666667	5.888888889	25.28571429	24.2
09AUG2015	63	1	27.80166667	26.36666667	30.55125	30.115	30.044375	30.314375	30.1875	30.11625	29.96125	29.7625	29.582	186.5	314	0	0	0	0	0	1	0.3	0	0	88	88.753	72.741875	69.418125	66.973125	67.7125	69.356875	71.696875	72.879375	71.08875	70.37133333	35.23076923	53.55555556	84.93333333	51.46666667	43.6	35.25	36.875	31	26.8125	23.1875	24.8	10.66666667	5.888888889	25.28571429
10AUG2015	62	1	29.64	27.80166667	26.36666667	30.55125	30.115	30.044375	30.314375	30.1875	30.11625	29.96125	29.7625	0	186.5	314	0	0	0	0	0	1	0.3	0	77.46733333	88	88.753	72.741875	69.418125	66.973125	67.7125	69.356875	71.696875	72.879375	71.08875	29.86666667	35.23076923	53.55555556	84.93333333	51.46666667	43.6	35.25	36.875	31	26.8125	23.1875	8.642857143	10.66666667	5.888888889
11AUG2015	68	1	29.904	29.64	27.80166667	26.36666667	30.55125	30.115	30.044375	30.314375	30.1875	30.11625	29.96125	0	0	186.5	314	0	0	0	0	0	1	0.3	75.78	77.46733333	88	88.753	72.741875	69.418125	66.973125	67.7125	69.356875	71.696875	72.879375	25	29.86666667	35.23076923	53.55555556	84.93333333	51.46666667	43.6	35.25	36.875	31	26.8125	7.857142857	8.642857143	10.66666667
12AUG2015	80	1	29.413125	29.904	29.64	27.80166667	26.36666667	30.55125	30.115	30.044375	30.314375	30.1875	30.11625	0.4	0	0	186.5	314	0	0	0	0	0	1	78.4425	75.78	77.46733333	88	88.753	72.741875	69.418125	66.973125	67.7125	69.356875	71.696875	21.875	25	29.86666667	35.23076923	53.55555556	84.93333333	51.46666667	43.6	35.25	36.875	31	6.625	7.857142857	8.642857143
13AUG2015	81	1	28.876875	29.413125	29.904	29.64	27.80166667	26.36666667	30.55125	30.115	30.044375	30.314375	30.1875	13.5	0.4	0	0	186.5	314	0	0	0	0	0	76.814375	78.4425	75.78	77.46733333	88	88.753	72.741875	69.418125	66.973125	67.7125	69.356875	20.8125	21.875	25	29.86666667	35.23076923	53.55555556	84.93333333	51.46666667	43.6	35.25	36.875	6.25	6.625	7.857142857
14AUG2015	101	1	28.69375	28.876875	29.413125	29.904	29.64	27.80166667	26.36666667	30.55125	30.115	30.044375	30.314375	26.5	13.5	0.4	0	0	186.5	314	0	0	0	0	77.88625	76.814375	78.4425	75.78	77.46733333	88	88.753	72.741875	69.418125	66.973125	67.7125	22.8125	20.8125	21.875	25	29.86666667	35.23076923	53.55555556	84.93333333	51.46666667	43.6	35.25	7.0625	6.25	6.625
15AUG2015	119	1	28.76875	28.69375	28.876875	29.413125	29.904	29.64	27.80166667	26.36666667	30.55125	30.115	30.044375	9	26.5	13.5	0.4	0	0	186.5	314	0	0	0	77.96	77.88625	76.814375	78.4425	75.78	77.46733333	88	88.753	72.741875	69.418125	66.973125	22.5625	22.8125	20.8125	21.875	25	29.86666667	35.23076923	53.55555556	84.93333333	51.46666667	43.6	7.125	7.0625	6.25
16AUG2015	139	1	28.881875	28.76875	28.69375	28.876875	29.413125	29.904	29.64	27.80166667	26.36666667	30.55125	30.115	5.5	9	26.5	13.5	0.4	0	0	186.5	314	0	0	79.4	77.96	77.88625	76.814375	78.4425	75.78	77.46733333	88	88.753	72.741875	69.418125	25.0625	22.5625	22.8125	20.8125	21.875	25	29.86666667	35.23076923	53.55555556	84.93333333	51.46666667	7.625	7.125	7.0625
17AUG2015	163	1	28.00733333	28.881875	28.76875	28.69375	28.876875	29.413125	29.904	29.64	27.80166667	26.36666667	30.55125	20.5	5.5	9	26.5	13.5	0.4	0	0	186.5	314	0	79.90733333	79.4	77.96	77.88625	76.814375	78.4425	75.78	77.46733333	88	88.753	72.741875	28.26666667	25.0625	22.5625	22.8125	20.8125	21.875	25	29.86666667	35.23076923	53.55555556	84.93333333	7.533333333	7.625	7.125
18AUG2015	181	1	28.906	28.00733333	28.881875	28.76875	28.69375	28.876875	29.413125	29.904	29.64	27.80166667	26.36666667	1.5	20.5	5.5	9	26.5	13.5	0.4	0	0	186.5	314	78.28533333	79.90733333	79.4	77.96	77.88625	76.814375	78.4425	75.78	77.46733333	88	88.753	31.42857143	28.26666667	25.0625	22.5625	22.8125	20.8125	21.875	25	29.86666667	35.23076923	53.55555556	9.571428571	7.533333333	7.625
19AUG2015	146	1	28.732	28.906	28.00733333	28.881875	28.76875	28.69375	28.876875	29.413125	29.904	29.64	27.80166667	2	1.5	20.5	5.5	9	26.5	13.5	0.4	0	0	186.5	79.62333333	78.28533333	79.90733333	79.4	77.96	77.88625	76.814375	78.4425	75.78	77.46733333	88	31.5	31.42857143	28.26666667	25.0625	22.5625	22.8125	20.8125	21.875	25	29.86666667	35.23076923	12.21428571	9.571428571	7.533333333
20AUG2015	193	1	29.11066667	28.732	28.906	28.00733333	28.881875	28.76875	28.69375	28.876875	29.413125	29.904	29.64	0	2	1.5	20.5	5.5	9	26.5	13.5	0.4	0	0	79.25733333	79.62333333	78.28533333	79.90733333	79.4	77.96	77.88625	76.814375	78.4425	75.78	77.46733333	43.5	31.5	31.42857143	28.26666667	25.0625	22.5625	22.8125	20.8125	21.875	25	29.86666667	19.21428571	12.21428571	9.571428571
21AUG2015	204	1	29.70133333	29.11066667	28.732	28.906	28.00733333	28.881875	28.76875	28.69375	28.876875	29.413125	29.904	0	0	2	1.5	20.5	5.5	9	26.5	13.5	0.4	0	78.83866667	79.25733333	79.62333333	78.28533333	79.90733333	79.4	77.96	77.88625	76.814375	78.4425	75.78	59.42857143	43.5	31.5	31.42857143	28.26666667	25.0625	22.5625	22.8125	20.8125	21.875	25	26.78571429	19.21428571	12.21428571
22AUG2015	211	1	29.842	29.70133333	29.11066667	28.732	28.906	28.00733333	28.881875	28.76875	28.69375	28.876875	29.413125	0.1	0	0	2	1.5	20.5	5.5	9	26.5	13.5	0.4	79.46866667	78.83866667	79.25733333	79.62333333	78.28533333	79.90733333	79.4	77.96	77.88625	76.814375	78.4425	53.28571429	59.42857143	43.5	31.5	31.42857143	28.26666667	25.0625	22.5625	22.8125	20.8125	21.875	20.92857143	26.78571429	19.21428571
23AUG2015	188	1	29.45	29.842	29.70133333	29.11066667	28.732	28.906	28.00733333	28.881875	28.76875	28.69375	28.876875	2.5	0.1	0	0	2	1.5	20.5	5.5	9	26.5	13.5	79.56066667	79.46866667	78.83866667	79.25733333	79.62333333	78.28533333	79.90733333	79.4	77.96	77.88625	76.814375	47.21428571	53.28571429	59.42857143	43.5	31.5	31.42857143	28.26666667	25.0625	22.5625	22.8125	20.8125	14	20.92857143	26.78571429
24AUG2015	183	1	29.75133333	29.45	29.842	29.70133333	29.11066667	28.732	28.906	28.00733333	28.881875	28.76875	28.69375	5	2.5	0.1	0	0	2	1.5	20.5	5.5	9	26.5	76.87133333	79.56066667	79.46866667	78.83866667	79.25733333	79.62333333	78.28533333	79.90733333	79.4	77.96	77.88625	33	47.21428571	53.28571429	59.42857143	43.5	31.5	31.42857143	28.26666667	25.0625	22.5625	22.8125	11.33333333	14	20.92857143
25AUG2015	178	1	28.43533333	29.75133333	29.45	29.842	29.70133333	29.11066667	28.732	28.906	28.00733333	28.881875	28.76875	41.1	5	2.5	0.1	0	0	2	1.5	20.5	5.5	9	82.93133333	76.87133333	79.56066667	79.46866667	78.83866667	79.25733333	79.62333333	78.28533333	79.90733333	79.4	77.96	33.85714286	33	47.21428571	53.28571429	59.42857143	43.5	31.5	31.42857143	28.26666667	25.0625	22.5625	16.92307692	11.33333333	14
26AUG2015	159	1	27.39333333	28.43533333	29.75133333	29.45	29.842	29.70133333	29.11066667	28.732	28.906	28.00733333	28.881875	106	41.1	5	2.5	0.1	0	0	2	1.5	20.5	5.5	86.91	82.93133333	76.87133333	79.56066667	79.46866667	78.83866667	79.25733333	79.62333333	78.28533333	79.90733333	79.4	18	33.85714286	33	47.21428571	53.28571429	59.42857143	43.5	31.5	31.42857143	28.26666667	25.0625	5.666666667	16.92307692	11.33333333
27AUG2015	189	1	26.78466667	27.39333333	28.43533333	29.75133333	29.45	29.842	29.70133333	29.11066667	28.732	28.906	28.00733333	54	106	41.1	5	2.5	0.1	0	0	2	1.5	20.5	87.50133333	86.91	82.93133333	76.87133333	79.56066667	79.46866667	78.83866667	79.25733333	79.62333333	78.28533333	79.90733333	17.85714286	18	33.85714286	33	47.21428571	53.28571429	59.42857143	43.5	31.5	31.42857143	28.26666667	6.428571429	5.666666667	16.92307692
28AUG2015	252	1	26.262	26.78466667	27.39333333	28.43533333	29.75133333	29.45	29.842	29.70133333	29.11066667	28.732	28.906	72.5	54	106	41.1	5	2.5	0.1	0	0	2	1.5	87.31666667	87.50133333	86.91	82.93133333	76.87133333	79.56066667	79.46866667	78.83866667	79.25733333	79.62333333	78.28533333	23.35714286	17.85714286	18	33.85714286	33	47.21428571	53.28571429	59.42857143	43.5	31.5	31.42857143	9	6.428571429	5.666666667
29AUG2015	265	1	25.18	26.262	26.78466667	27.39333333	28.43533333	29.75133333	29.45	29.842	29.70133333	29.11066667	28.732	159.5	72.5	54	106	41.1	5	2.5	0.1	0	0	2	87.742	87.31666667	87.50133333	86.91	82.93133333	76.87133333	79.56066667	79.46866667	78.83866667	79.25733333	79.62333333	18.93333333	23.35714286	17.85714286	18	33.85714286	33	47.21428571	53.28571429	59.42857143	43.5	31.5	5.933333333	9	6.428571429
30AUG2015	342	1	25.58533333	25.18	26.262	26.78466667	27.39333333	28.43533333	29.75133333	29.45	29.842	29.70133333	29.11066667	60.5	159.5	72.5	54	106	41.1	5	2.5	0.1	0	0	87.45133333	87.742	87.31666667	87.50133333	86.91	82.93133333	76.87133333	79.56066667	79.46866667	78.83866667	79.25733333	20.06666667	18.93333333	23.35714286	17.85714286	18	33.85714286	33	47.21428571	53.28571429	59.42857143	43.5	6	5.933333333	9
31AUG2015	416	1	25.86133333	25.58533333	25.18	26.262	26.78466667	27.39333333	28.43533333	29.75133333	29.45	29.842	29.70133333	96.5	60.5	159.5	72.5	54	106	41.1	5	2.5	0.1	0	87.31	87.45133333	87.742	87.31666667	87.50133333	86.91	82.93133333	76.87133333	79.56066667	79.46866667	78.83866667	24.86666667	20.06666667	18.93333333	23.35714286	17.85714286	18	33.85714286	33	47.21428571	53.28571429	59.42857143	6.733333333	6	5.933333333
01SEP2015	486	1	28.13533333	25.86133333	25.58533333	25.18	26.262	26.78466667	27.39333333	28.43533333	29.75133333	29.45	29.842	0	96.5	60.5	159.5	72.5	54	106	41.1	5	2.5	0.1	79.194	87.31	87.45133333	87.742	87.31666667	87.50133333	86.91	82.93133333	76.87133333	79.56066667	79.46866667	28.93333333	24.86666667	20.06666667	18.93333333	23.35714286	17.85714286	18	33.85714286	33	47.21428571	53.28571429	9.4	6.733333333	6
02SEP2015	458	1	28.93071429	28.13533333	25.86133333	25.58533333	25.18	26.262	26.78466667	27.39333333	28.43533333	29.75133333	29.45	0.5	0	96.5	60.5	159.5	72.5	54	106	41.1	5	2.5	76.385	79.194	87.31	87.45133333	87.742	87.31666667	87.50133333	86.91	82.93133333	76.87133333	79.56066667	28.64285714	28.93333333	24.86666667	20.06666667	18.93333333	23.35714286	17.85714286	18	33.85714286	33	47.21428571	9	9.4	6.733333333
03SEP2015	447	1	29.44357143	28.93071429	28.13533333	25.86133333	25.58533333	25.18	26.262	26.78466667	27.39333333	28.43533333	29.75133333	0	0.5	0	96.5	60.5	159.5	72.5	54	106	41.1	5	74.09571429	76.385	79.194	87.31	87.45133333	87.742	87.31666667	87.50133333	86.91	82.93133333	76.87133333	31.92857143	28.64285714	28.93333333	24.86666667	20.06666667	18.93333333	23.35714286	17.85714286	18	33.85714286	33	11.92857143	9	9.4
04SEP2015	484	1	29.66	29.44357143	28.93071429	28.13533333	25.86133333	25.58533333	25.18	26.262	26.78466667	27.39333333	28.43533333	0	0	0.5	0	96.5	60.5	159.5	72.5	54	106	41.1	74.47857143	74.09571429	76.385	79.194	87.31	87.45133333	87.742	87.31666667	87.50133333	86.91	82.93133333	32.78571429	31.92857143	28.64285714	28.93333333	24.86666667	20.06666667	18.93333333	23.35714286	17.85714286	18	33.85714286	13.28571429	11.92857143	9
05SEP2015	493	1	29.40266667	29.66	29.44357143	28.93071429	28.13533333	25.86133333	25.58533333	25.18	26.262	26.78466667	27.39333333	0	0	0	0.5	0	96.5	60.5	159.5	72.5	54	106	75.242	74.47857143	74.09571429	76.385	79.194	87.31	87.45133333	87.742	87.31666667	87.50133333	86.91	34.42857143	32.78571429	31.92857143	28.64285714	28.93333333	24.86666667	20.06666667	18.93333333	23.35714286	17.85714286	18	17.73333333	13.28571429	11.92857143
06SEP2015	533	1	29.64666667	29.40266667	29.66	29.44357143	28.93071429	28.13533333	25.86133333	25.58533333	25.18	26.262	26.78466667	0	0	0	0	0.5	0	96.5	60.5	159.5	72.5	54	76	75.242	74.47857143	74.09571429	76.385	79.194	87.31	87.45133333	87.742	87.31666667	87.50133333	25.5	34.42857143	32.78571429	31.92857143	28.64285714	28.93333333	24.86666667	20.06666667	18.93333333	23.35714286	17.85714286	9.666666667	17.73333333	13.28571429
07SEP2015	508	1	26.806	29.64666667	29.40266667	29.66	29.44357143	28.93071429	28.13533333	25.86133333	25.58533333	25.18	26.262	127	0	0	0	0	0.5	0	96.5	60.5	159.5	72.5	87.70133333	76	75.242	74.47857143	74.09571429	76.385	79.194	87.31	87.45133333	87.742	87.31666667	25.92857143	25.5	34.42857143	32.78571429	31.92857143	28.64285714	28.93333333	24.86666667	20.06666667	18.93333333	23.35714286	9	9.666666667	17.73333333
08SEP2015	521	1	27.65142857	26.806	29.64666667	29.40266667	29.66	29.44357143	28.93071429	28.13533333	25.86133333	25.58533333	25.18	0	127	0	0	0	0	0.5	0	96.5	60.5	159.5	80.40666667	87.70133333	76	75.242	74.47857143	74.09571429	76.385	79.194	87.31	87.45133333	87.742	28	25.92857143	25.5	34.42857143	32.78571429	31.92857143	28.64285714	28.93333333	24.86666667	20.06666667	18.93333333	9.214285714	9	9.666666667
09SEP2015	426	1	28.24142857	27.65142857	26.806	29.64666667	29.40266667	29.66	29.44357143	28.93071429	28.13533333	25.86133333	25.58533333	1	0	127	0	0	0	0	0.5	0	96.5	60.5	74.506	80.40666667	87.70133333	76	75.242	74.47857143	74.09571429	76.385	79.194	87.31	87.45133333	36.14285714	28	25.92857143	25.5	34.42857143	32.78571429	31.92857143	28.64285714	28.93333333	24.86666667	20.06666667	13.93333333	9.214285714	9
10SEP2015	453	1	28.373125	28.24142857	27.65142857	26.806	29.64666667	29.40266667	29.66	29.44357143	28.93071429	28.13533333	25.86133333	0	1	0	127	0	0	0	0	0.5	0	96.5	69.93875	74.506	80.40666667	87.70133333	76	75.242	74.47857143	74.09571429	76.385	79.194	87.31	49.21428571	36.14285714	28	25.92857143	25.5	34.42857143	32.78571429	31.92857143	28.64285714	28.93333333	24.86666667	19.625	13.93333333	9.214285714
11SEP2015	406	1	28.44125	28.373125	28.24142857	27.65142857	26.806	29.64666667	29.40266667	29.66	29.44357143	28.93071429	28.13533333	0	0	1	0	127	0	0	0	0	0.5	0	68.403125	69.93875	74.506	80.40666667	87.70133333	76	75.242	74.47857143	74.09571429	76.385	79.194	47.4375	49.21428571	36.14285714	28	25.92857143	25.5	34.42857143	32.78571429	31.92857143	28.64285714	28.93333333	20.46666667	19.625	13.93333333
12SEP2015	421	1	28.87933333	28.44125	28.373125	28.24142857	27.65142857	26.806	29.64666667	29.40266667	29.66	29.44357143	28.93071429	0	0	0	1	0	127	0	0	0	0	0.5	67.20866667	68.403125	69.93875	74.506	80.40666667	87.70133333	76	75.242	74.47857143	74.09571429	76.385	49.13333333	47.4375	49.21428571	36.14285714	28	25.92857143	25.5	34.42857143	32.78571429	31.92857143	28.64285714	23.66666667	20.46666667	19.625
13SEP2015	466	1	29.120625	28.87933333	28.44125	28.373125	28.24142857	27.65142857	26.806	29.64666667	29.40266667	29.66	29.44357143	0	0	0	0	1	0	127	0	0	0	0	68.25125	67.20866667	68.403125	69.93875	74.506	80.40666667	87.70133333	76	75.242	74.47857143	74.09571429	50.4375	49.13333333	47.4375	49.21428571	36.14285714	28	25.92857143	25.5	34.42857143	32.78571429	31.92857143	23.4	23.66666667	20.46666667
14SEP2015	536	1	29.393125	29.120625	28.87933333	28.44125	28.373125	28.24142857	27.65142857	26.806	29.64666667	29.40266667	29.66	0.4	0	0	0	0	1	0	127	0	0	0	68.70625	68.25125	67.20866667	68.403125	69.93875	74.506	80.40666667	87.70133333	76	75.242	74.47857143	59.4	50.4375	49.13333333	47.4375	49.21428571	36.14285714	28	25.92857143	25.5	34.42857143	32.78571429	28.85714286	23.4	23.66666667
15SEP2015	538	1	29.406875	29.393125	29.120625	28.87933333	28.44125	28.373125	28.24142857	27.65142857	26.806	29.64666667	29.40266667	0	0.4	0	0	0	0	1	0	127	0	0	71.889375	68.70625	68.25125	67.20866667	68.403125	69.93875	74.506	80.40666667	87.70133333	76	75.242	64.8	59.4	50.4375	49.13333333	47.4375	49.21428571	36.14285714	28	25.92857143	25.5	34.42857143	32.42857143	28.85714286	23.4
16SEP2015	571	1	29.10125	29.406875	29.393125	29.120625	28.87933333	28.44125	28.373125	28.24142857	27.65142857	26.806	29.64666667	0	0	0.4	0	0	0	0	1	0	127	0	74.98375	71.889375	68.70625	68.25125	67.20866667	68.403125	69.93875	74.506	80.40666667	87.70133333	76	50.2	64.8	59.4	50.4375	49.13333333	47.4375	49.21428571	36.14285714	28	25.92857143	25.5	24.53333333	32.42857143	28.85714286
17SEP2015	610	1	28.79285714	29.10125	29.406875	29.393125	29.120625	28.87933333	28.44125	28.373125	28.24142857	27.65142857	26.806	0	0	0	0.4	0	0	0	0	1	0	127	75.59466667	74.98375	71.889375	68.70625	68.25125	67.20866667	68.403125	69.93875	74.506	80.40666667	87.70133333	45.71428571	50.2	64.8	59.4	50.4375	49.13333333	47.4375	49.21428571	36.14285714	28	25.92857143	20.57142857	24.53333333	32.42857143
18SEP2015	634	1	28.28857143	28.79285714	29.10125	29.406875	29.393125	29.120625	28.87933333	28.44125	28.373125	28.24142857	27.65142857	0	0	0	0	0.4	0	0	0	0	1	0	72.15266667	75.59466667	74.98375	71.889375	68.70625	68.25125	67.20866667	68.403125	69.93875	74.506	80.40666667	58.14285714	45.71428571	50.2	64.8	59.4	50.4375	49.13333333	47.4375	49.21428571	36.14285714	28	27.14285714	20.57142857	24.53333333
19SEP2015	632	1	27.939375	28.28857143	28.79285714	29.10125	29.406875	29.393125	29.120625	28.87933333	28.44125	28.373125	28.24142857	0	0	0	0	0	0.4	0	0	0	0	1	69.57933333	72.15266667	75.59466667	74.98375	71.889375	68.70625	68.25125	67.20866667	68.403125	69.93875	74.506	56.73333333	58.14285714	45.71428571	50.2	64.8	59.4	50.4375	49.13333333	47.4375	49.21428571	36.14285714	29.8	27.14285714	20.57142857
20SEP2015	613	1	28.283125	27.939375	28.28857143	28.79285714	29.10125	29.406875	29.393125	29.120625	28.87933333	28.44125	28.373125	0	0	0	0	0	0	0.4	0	0	0	0	72.26875	69.57933333	72.15266667	75.59466667	74.98375	71.889375	68.70625	68.25125	67.20866667	68.403125	69.93875	49.13333333	56.73333333	58.14285714	45.71428571	50.2	64.8	59.4	50.4375	49.13333333	47.4375	49.21428571	27.66666667	29.8	27.14285714
21SEP2015	604	1	28.065625	28.283125	27.939375	28.28857143	28.79285714	29.10125	29.406875	29.393125	29.120625	28.87933333	28.44125	65	0	0	0	0	0	0	0.4	0	0	0	76.7925	72.26875	69.57933333	72.15266667	75.59466667	74.98375	71.889375	68.70625	68.25125	67.20866667	68.403125	49.73333333	49.13333333	56.73333333	58.14285714	45.71428571	50.2	64.8	59.4	50.4375	49.13333333	47.4375	28.93333333	27.66666667	29.8
22SEP2015	539	1	28.91875	28.065625	28.283125	27.939375	28.28857143	28.79285714	29.10125	29.406875	29.393125	29.120625	28.87933333	0	65	0	0	0	0	0	0	0.4	0	0	75.81625	76.7925	72.26875	69.57933333	72.15266667	75.59466667	74.98375	71.889375	68.70625	68.25125	67.20866667	42.2	49.73333333	49.13333333	56.73333333	58.14285714	45.71428571	50.2	64.8	59.4	50.4375	49.13333333	23.73333333	28.93333333	27.66666667
23SEP2015	515	1	29.138125	28.91875	28.065625	28.283125	27.939375	28.28857143	28.79285714	29.10125	29.406875	29.393125	29.120625	0.5	0	65	0	0	0	0	0	0	0.4	0	72.669375	75.81625	76.7925	72.26875	69.57933333	72.15266667	75.59466667	74.98375	71.889375	68.70625	68.25125	47.5	42.2	49.73333333	49.13333333	56.73333333	58.14285714	45.71428571	50.2	64.8	59.4	50.4375	26.0625	23.73333333	28.93333333
24SEP2015	442	1	29.29	29.138125	28.91875	28.065625	28.283125	27.939375	28.28857143	28.79285714	29.10125	29.406875	29.393125	0	0.5	0	65	0	0	0	0	0	0	0.4	75.6325	72.669375	75.81625	76.7925	72.26875	69.57933333	72.15266667	75.59466667	74.98375	71.889375	68.70625	38.875	47.5	42.2	49.73333333	49.13333333	56.73333333	58.14285714	45.71428571	50.2	64.8	59.4	18.875	26.0625	23.73333333
25SEP2015	403	1	29.582	29.29	29.138125	28.91875	28.065625	28.283125	27.939375	28.28857143	28.79285714	29.10125	29.406875	0	0	0.5	0	65	0	0	0	0	0	0	75.618	75.6325	72.669375	75.81625	76.7925	72.26875	69.57933333	72.15266667	75.59466667	74.98375	71.889375	49.2	38.875	47.5	42.2	49.73333333	49.13333333	56.73333333	58.14285714	45.71428571	50.2	64.8	27.73333333	18.875	26.0625
26SEP2015	471	1	29.316	29.582	29.29	29.138125	28.91875	28.065625	28.283125	27.939375	28.28857143	28.79285714	29.10125	0	0	0	0.5	0	65	0	0	0	0	0	71.43066667	75.618	75.6325	72.669375	75.81625	76.7925	72.26875	69.57933333	72.15266667	75.59466667	74.98375	57.86666667	49.2	38.875	47.5	42.2	49.73333333	49.13333333	56.73333333	58.14285714	45.71428571	50.2	23.4	27.73333333	18.875
27SEP2015	447	1	27.442	29.316	29.582	29.29	29.138125	28.91875	28.065625	28.283125	27.939375	28.28857143	28.79285714	0	0	0	0	0.5	0	65	0	0	0	0	68.04066667	71.43066667	75.618	75.6325	72.669375	75.81625	76.7925	72.26875	69.57933333	72.15266667	75.59466667	60.93333333	57.86666667	49.2	38.875	47.5	42.2	49.73333333	49.13333333	56.73333333	58.14285714	45.71428571	23.26666667	23.4	27.73333333
28SEP2015	430	1	26.33	27.442	29.316	29.582	29.29	29.138125	28.91875	28.065625	28.283125	27.939375	28.28857143	57.5	0	0	0	0	0.5	0	65	0	0	0	85.158	68.04066667	71.43066667	75.618	75.6325	72.669375	75.81625	76.7925	72.26875	69.57933333	72.15266667	34.2	60.93333333	57.86666667	49.2	38.875	47.5	42.2	49.73333333	49.13333333	56.73333333	58.14285714	10.73333333	23.26666667	23.4
29SEP2015	421	1	28.23857143	26.33	27.442	29.316	29.582	29.29	29.138125	28.91875	28.065625	28.283125	27.939375	81	57.5	0	0	0	0	0.5	0	65	0	0	83.41857143	85.158	68.04066667	71.43066667	75.618	75.6325	72.669375	75.81625	76.7925	72.26875	69.57933333	46.25	34.2	60.93333333	57.86666667	49.2	38.875	47.5	42.2	49.73333333	49.13333333	56.73333333	17.75	10.73333333	23.26666667
30SEP2015	413	1	29.61133333	28.23857143	26.33	27.442	29.316	29.582	29.29	29.138125	28.91875	28.065625	28.283125	0	81	57.5	0	0	0	0	0.5	0	65	0	72.504	83.41857143	85.158	68.04066667	71.43066667	75.618	75.6325	72.669375	75.81625	76.7925	72.26875	37.71428571	46.25	34.2	60.93333333	57.86666667	49.2	38.875	47.5	42.2	49.73333333	49.13333333	14.92857143	17.75	10.73333333
01OCT2015	442	1	29.046875	29.61133333	28.23857143	26.33	27.442	29.316	29.582	29.29	29.138125	28.91875	28.065625	0	0	81	57.5	0	0	0	0	0.5	0	65	78.37	72.504	83.41857143	85.158	68.04066667	71.43066667	75.618	75.6325	72.669375	75.81625	76.7925	41.625	37.71428571	46.25	34.2	60.93333333	57.86666667	49.2	38.875	47.5	42.2	49.73333333	21.66666667	14.92857143	17.75
02OCT2015	402	1	28.930625	29.046875	29.61133333	28.23857143	26.33	27.442	29.316	29.582	29.29	29.138125	28.91875	0	0	0	81	57.5	0	0	0	0	0.5	0	78.2975	78.37	72.504	83.41857143	85.158	68.04066667	71.43066667	75.618	75.6325	72.669375	75.81625	54.66666667	41.625	37.71428571	46.25	34.2	60.93333333	57.86666667	49.2	38.875	47.5	42.2	26.73333333	21.66666667	14.92857143
03OCT2015	330	1	28.850625	28.930625	29.046875	29.61133333	28.23857143	26.33	27.442	29.316	29.582	29.29	29.138125	0	0	0	0	81	57.5	0	0	0	0	0.5	77.27	78.2975	78.37	72.504	83.41857143	85.158	68.04066667	71.43066667	75.618	75.6325	72.669375	61.9375	54.66666667	41.625	37.71428571	46.25	34.2	60.93333333	57.86666667	49.2	38.875	47.5	28.3125	26.73333333	21.66666667
04OCT2015	327	1	28.768125	28.850625	28.930625	29.046875	29.61133333	28.23857143	26.33	27.442	29.316	29.582	29.29	0	0	0	0	0	81	57.5	0	0	0	0	79.326875	77.27	78.2975	78.37	72.504	83.41857143	85.158	68.04066667	71.43066667	75.618	75.6325	60.8	61.9375	54.66666667	41.625	37.71428571	46.25	34.2	60.93333333	57.86666667	49.2	38.875	30.73333333	28.3125	26.73333333
05OCT2015	391	1	28.999375	28.768125	28.850625	28.930625	29.046875	29.61133333	28.23857143	26.33	27.442	29.316	29.582	0	0	0	0	0	0	81	57.5	0	0	0	77.033125	79.326875	77.27	78.2975	78.37	72.504	83.41857143	85.158	68.04066667	71.43066667	75.618	51.15384615	60.8	61.9375	54.66666667	41.625	37.71428571	46.25	34.2	60.93333333	57.86666667	49.2	23.35714286	30.73333333	28.3125
06OCT2015	372	1	28.81133333	28.999375	28.768125	28.850625	28.930625	29.046875	29.61133333	28.23857143	26.33	27.442	29.316	0	0	0	0	0	0	0	81	57.5	0	0	75.634	77.033125	79.326875	77.27	78.2975	78.37	72.504	83.41857143	85.158	68.04066667	71.43066667	47.41666667	51.15384615	60.8	61.9375	54.66666667	41.625	37.71428571	46.25	34.2	60.93333333	57.86666667	21.07142857	23.35714286	30.73333333
07OCT2015	383	1	28.4325	28.81133333	28.999375	28.768125	28.850625	28.930625	29.046875	29.61133333	28.23857143	26.33	27.442	0	0	0	0	0	0	0	0	81	57.5	0	74.74	75.634	77.033125	79.326875	77.27	78.2975	78.37	72.504	83.41857143	85.158	68.04066667	47.26666667	47.41666667	51.15384615	60.8	61.9375	54.66666667	41.625	37.71428571	46.25	34.2	60.93333333	21.5	21.07142857	23.35714286
08OCT2015	329	1	28.30875	28.4325	28.81133333	28.999375	28.768125	28.850625	28.930625	29.046875	29.61133333	28.23857143	26.33	0	0	0	0	0	0	0	0	0	81	57.5	73.87875	74.74	75.634	77.033125	79.326875	77.27	78.2975	78.37	72.504	83.41857143	85.158	38.2	47.26666667	47.41666667	51.15384615	60.8	61.9375	54.66666667	41.625	37.71428571	46.25	34.2	16.25	21.5	21.07142857
09OCT2015	365	1	27.93375	28.30875	28.4325	28.81133333	28.999375	28.768125	28.850625	28.930625	29.046875	29.61133333	28.23857143	22.5	0	0	0	0	0	0	0	0	0	81	77.53125	73.87875	74.74	75.634	77.033125	79.326875	77.27	78.2975	78.37	72.504	83.41857143	30.4375	38.2	47.26666667	47.41666667	51.15384615	60.8	61.9375	54.66666667	41.625	37.71428571	46.25	10.125	16.25	21.5
10OCT2015	350	1	27.77666667	27.93375	28.30875	28.4325	28.81133333	28.999375	28.768125	28.850625	28.930625	29.046875	29.61133333	0	22.5	0	0	0	0	0	0	0	0	0	72.44733333	77.53125	73.87875	74.74	75.634	77.033125	79.326875	77.27	78.2975	78.37	72.504	47.92857143	30.4375	38.2	47.26666667	47.41666667	51.15384615	60.8	61.9375	54.66666667	41.625	37.71428571	20.14285714	10.125	16.25
11OCT2015	307	1	26.47466667	27.77666667	27.93375	28.30875	28.4325	28.81133333	28.999375	28.768125	28.850625	28.930625	29.046875	0	0	22.5	0	0	0	0	0	0	0	0	68.58866667	72.44733333	77.53125	73.87875	74.74	75.634	77.033125	79.326875	77.27	78.2975	78.37	66.5	47.92857143	30.4375	38.2	47.26666667	47.41666667	51.15384615	60.8	61.9375	54.66666667	41.625	33.13333333	20.14285714	10.125
12OCT2015	338	1	26.01875	26.47466667	27.77666667	27.93375	28.30875	28.4325	28.81133333	28.999375	28.768125	28.850625	28.930625	0	0	0	22.5	0	0	0	0	0	0	0	69.43125	68.58866667	72.44733333	77.53125	73.87875	74.74	75.634	77.033125	79.326875	77.27	78.2975	62.4375	66.5	47.92857143	30.4375	38.2	47.26666667	47.41666667	51.15384615	60.8	61.9375	54.66666667	31	33.13333333	20.14285714
13OCT2015	274	1	26.50066667	26.01875	26.47466667	27.77666667	27.93375	28.30875	28.4325	28.81133333	28.999375	28.768125	28.850625	0	0	0	0	22.5	0	0	0	0	0	0	71.05133333	69.43125	68.58866667	72.44733333	77.53125	73.87875	74.74	75.634	77.033125	79.326875	77.27	72	62.4375	66.5	47.92857143	30.4375	38.2	47.26666667	47.41666667	51.15384615	60.8	61.9375	36.23076923	31	33.13333333
14OCT2015	311	1	25.78375	26.50066667	26.01875	26.47466667	27.77666667	27.93375	28.30875	28.4325	28.81133333	28.999375	28.768125	0	0	0	0	0	22.5	0	0	0	0	0	69.15875	71.05133333	69.43125	68.58866667	72.44733333	77.53125	73.87875	74.74	75.634	77.033125	79.326875	92.23076923	72	62.4375	66.5	47.92857143	30.4375	38.2	47.26666667	47.41666667	51.15384615	60.8	46.28571429	36.23076923	31
15OCT2015	279	1	25.935625	25.78375	26.50066667	26.01875	26.47466667	27.77666667	27.93375	28.30875	28.4325	28.81133333	28.999375	0	0	0	0	0	0	22.5	0	0	0	0	69.898125	69.15875	71.05133333	69.43125	68.58866667	72.44733333	77.53125	73.87875	74.74	75.634	77.033125	73.61538462	92.23076923	72	62.4375	66.5	47.92857143	30.4375	38.2	47.26666667	47.41666667	51.15384615	32.85714286	46.28571429	36.23076923
16OCT2015	320	1	26.42125	25.935625	25.78375	26.50066667	26.01875	26.47466667	27.77666667	27.93375	28.30875	28.4325	28.81133333	0	0	0	0	0	0	0	22.5	0	0	0	68.51375	69.898125	69.15875	71.05133333	69.43125	68.58866667	72.44733333	77.53125	73.87875	74.74	75.634	75.53846154	73.61538462	92.23076923	72	62.4375	66.5	47.92857143	30.4375	38.2	47.26666667	47.41666667	29.85714286	32.85714286	46.28571429
17OCT2015	293	1	26.57375	26.42125	25.935625	25.78375	26.50066667	26.01875	26.47466667	27.77666667	27.93375	28.30875	28.4325	0	0	0	0	0	0	0	0	22.5	0	0	69.93	68.51375	69.898125	69.15875	71.05133333	69.43125	68.58866667	72.44733333	77.53125	73.87875	74.74	84.46666667	75.53846154	73.61538462	92.23076923	72	62.4375	66.5	47.92857143	30.4375	38.2	47.26666667	37.3125	29.85714286	32.85714286
18OCT2015	274	1	26.500625	26.57375	26.42125	25.935625	25.78375	26.50066667	26.01875	26.47466667	27.77666667	27.93375	28.30875	0	0	0	0	0	0	0	0	0	22.5	0	71.960625	69.93	68.51375	69.898125	69.15875	71.05133333	69.43125	68.58866667	72.44733333	77.53125	73.87875	93.2	84.46666667	75.53846154	73.61538462	92.23076923	72	62.4375	66.5	47.92857143	30.4375	38.2	37.73333333	37.3125	29.85714286
19OCT2015	287	1	26.63875	26.500625	26.57375	26.42125	25.935625	25.78375	26.50066667	26.01875	26.47466667	27.77666667	27.93375	0	0	0	0	0	0	0	0	0	0	22.5	76.986875	71.960625	69.93	68.51375	69.898125	69.15875	71.05133333	69.43125	68.58866667	72.44733333	77.53125	80	93.2	84.46666667	75.53846154	73.61538462	92.23076923	72	62.4375	66.5	47.92857143	30.4375	36.92857143	37.73333333	37.3125
20OCT2015	284	1	26.354375	26.63875	26.500625	26.57375	26.42125	25.935625	25.78375	26.50066667	26.01875	26.47466667	27.77666667	14	0	0	0	0	0	0	0	0	0	0	88.015625	76.986875	71.960625	69.93	68.51375	69.898125	69.15875	71.05133333	69.43125	68.58866667	72.44733333	54	80	93.2	84.46666667	75.53846154	73.61538462	92.23076923	72	62.4375	66.5	47.92857143	25.85714286	36.92857143	37.73333333
21OCT2015	298	1	25.75125	26.354375	26.63875	26.500625	26.57375	26.42125	25.935625	25.78375	26.50066667	26.01875	26.47466667	9.5	14	0	0	0	0	0	0	0	0	0	89.5325	88.015625	76.986875	71.960625	69.93	68.51375	69.898125	69.15875	71.05133333	69.43125	68.58866667	35.25	54	80	93.2	84.46666667	75.53846154	73.61538462	92.23076923	72	62.4375	66.5	17	25.85714286	36.92857143
22OCT2015	294	1	26.243125	25.75125	26.354375	26.63875	26.500625	26.57375	26.42125	25.935625	25.78375	26.50066667	26.01875	10.5	9.5	14	0	0	0	0	0	0	0	0	85.965	89.5325	88.015625	76.986875	71.960625	69.93	68.51375	69.898125	69.15875	71.05133333	69.43125	30.375	35.25	54	80	93.2	84.46666667	75.53846154	73.61538462	92.23076923	72	62.4375	11.875	17	25.85714286
23OCT2015	278	1	27.0775	26.243125	25.75125	26.354375	26.63875	26.500625	26.57375	26.42125	25.935625	25.78375	26.50066667	0	10.5	9.5	14	0	0	0	0	0	0	0	81.665625	85.965	89.5325	88.015625	76.986875	71.960625	69.93	68.51375	69.898125	69.15875	71.05133333	57.6875	30.375	35.25	54	80	93.2	84.46666667	75.53846154	73.61538462	92.23076923	72	25.8125	11.875	17
24OCT2015	307	1	27.654375	27.0775	26.243125	25.75125	26.354375	26.63875	26.500625	26.57375	26.42125	25.935625	25.78375	0	0	10.5	9.5	14	0	0	0	0	0	0	80.40375	81.665625	85.965	89.5325	88.015625	76.986875	71.960625	69.93	68.51375	69.898125	69.15875	60.125	57.6875	30.375	35.25	54	80	93.2	84.46666667	75.53846154	73.61538462	92.23076923	28.0625	25.8125	11.875
25OCT2015	298	1	27.469375	27.654375	27.0775	26.243125	25.75125	26.354375	26.63875	26.500625	26.57375	26.42125	25.935625	0	0	0	10.5	9.5	14	0	0	0	0	0	80.164375	80.40375	81.665625	85.965	89.5325	88.015625	76.986875	71.960625	69.93	68.51375	69.898125	62.375	60.125	57.6875	30.375	35.25	54	80	93.2	84.46666667	75.53846154	73.61538462	30.8125	28.0625	25.8125
26OCT2015	285	1	27.10125	27.469375	27.654375	27.0775	26.243125	25.75125	26.354375	26.63875	26.500625	26.57375	26.42125	0	0	0	0	10.5	9.5	14	0	0	0	0	78.1975	80.164375	80.40375	81.665625	85.965	89.5325	88.015625	76.986875	71.960625	69.93	68.51375	52.25	62.375	60.125	57.6875	30.375	35.25	54	80	93.2	84.46666667	75.53846154	22.125	30.8125	28.0625
27OCT2015	278	1	27.20875	27.10125	27.469375	27.654375	27.0775	26.243125	25.75125	26.354375	26.63875	26.500625	26.57375	0	0	0	0	0	10.5	9.5	14	0	0	0	72.68875	78.1975	80.164375	80.40375	81.665625	85.965	89.5325	88.015625	76.986875	71.960625	69.93	51.6875	52.25	62.375	60.125	57.6875	30.375	35.25	54	80	93.2	84.46666667	24.25	22.125	30.8125
28OCT2015	306	1	26.932	27.20875	27.10125	27.469375	27.654375	27.0775	26.243125	25.75125	26.354375	26.63875	26.500625	0	0	0	0	0	0	10.5	9.5	14	0	0	74.18666667	72.68875	78.1975	80.164375	80.40375	81.665625	85.965	89.5325	88.015625	76.986875	71.960625	66.13333333	51.6875	52.25	62.375	60.125	57.6875	30.375	35.25	54	80	93.2	34.6	24.25	22.125
29OCT2015	286	1	27.115	26.932	27.20875	27.10125	27.469375	27.654375	27.0775	26.243125	25.75125	26.354375	26.63875	0	0	0	0	0	0	0	10.5	9.5	14	0	75.285625	74.18666667	72.68875	78.1975	80.164375	80.40375	81.665625	85.965	89.5325	88.015625	76.986875	78.1875	66.13333333	51.6875	52.25	62.375	60.125	57.6875	30.375	35.25	54	80	41.125	34.6	24.25
30OCT2015	349	1	27.41	27.115	26.932	27.20875	27.10125	27.469375	27.654375	27.0775	26.243125	25.75125	26.354375	0	0	0	0	0	0	0	0	10.5	9.5	14	72.095625	75.285625	74.18666667	72.68875	78.1975	80.164375	80.40375	81.665625	85.965	89.5325	88.015625	79.625	78.1875	66.13333333	51.6875	52.25	62.375	60.125	57.6875	30.375	35.25	54	41.6875	41.125	34.6
31OCT2015	315	1	26.36875	27.41	27.115	26.932	27.20875	27.10125	27.469375	27.654375	27.0775	26.243125	25.75125	0	0	0	0	0	0	0	0	0	10.5	9.5	76.83875	72.095625	75.285625	74.18666667	72.68875	78.1975	80.164375	80.40375	81.665625	85.965	89.5325	73.625	79.625	78.1875	66.13333333	51.6875	52.25	62.375	60.125	57.6875	30.375	35.25	33	41.6875	41.125
01NOV2015	351	1	25.441875	26.36875	27.41	27.115	26.932	27.20875	27.10125	27.469375	27.654375	27.0775	26.243125	0	0	0	0	0	0	0	0	0	0	10.5	75.5475	76.83875	72.095625	75.285625	74.18666667	72.68875	78.1975	80.164375	80.40375	81.665625	85.965	58.875	73.625	79.625	78.1875	66.13333333	51.6875	52.25	62.375	60.125	57.6875	30.375	21.1875	33	41.6875
02NOV2015	328	1	25.149375	25.441875	26.36875	27.41	27.115	26.932	27.20875	27.10125	27.469375	27.654375	27.0775	0	0	0	0	0	0	0	0	0	0	0	74.1125	75.5475	76.83875	72.095625	75.285625	74.18666667	72.68875	78.1975	80.164375	80.40375	81.665625	73.8125	58.875	73.625	79.625	78.1875	66.13333333	51.6875	52.25	62.375	60.125	57.6875	28.25	21.1875	33
03NOV2015	274	1	25.630625	25.149375	25.441875	26.36875	27.41	27.115	26.932	27.20875	27.10125	27.469375	27.654375	0	0	0	0	0	0	0	0	0	0	0	73.9575	74.1125	75.5475	76.83875	72.095625	75.285625	74.18666667	72.68875	78.1975	80.164375	80.40375	81.93333333	73.8125	58.875	73.625	79.625	78.1875	66.13333333	51.6875	52.25	62.375	60.125	37.46666667	28.25	21.1875
04NOV2015	308	1	26.50625	25.630625	25.149375	25.441875	26.36875	27.41	27.115	26.932	27.20875	27.10125	27.469375	0	0	0	0	0	0	0	0	0	0	0	77.736875	73.9575	74.1125	75.5475	76.83875	72.095625	75.285625	74.18666667	72.68875	78.1975	80.164375	75.4	81.93333333	73.8125	58.875	73.625	79.625	78.1875	66.13333333	51.6875	52.25	62.375	32.66666667	37.46666667	28.25
05NOV2015	289	1	26.400625	26.50625	25.630625	25.149375	25.441875	26.36875	27.41	27.115	26.932	27.20875	27.10125	0	0	0	0	0	0	0	0	0	0	0	81.311875	77.736875	73.9575	74.1125	75.5475	76.83875	72.095625	75.285625	74.18666667	72.68875	78.1975	72.93333333	75.4	81.93333333	73.8125	58.875	73.625	79.625	78.1875	66.13333333	51.6875	52.25	34.13333333	32.66666667	37.46666667
06NOV2015	313	1	26.93875	26.400625	26.50625	25.630625	25.149375	25.441875	26.36875	27.41	27.115	26.932	27.20875	0	0	0	0	0	0	0	0	0	0	0	80.0075	81.311875	77.736875	73.9575	74.1125	75.5475	76.83875	72.095625	75.285625	74.18666667	72.68875	67.64285714	72.93333333	75.4	81.93333333	73.8125	58.875	73.625	79.625	78.1875	66.13333333	51.6875	32.35714286	34.13333333	32.66666667
07NOV2015	290	1	27.363125	26.93875	26.400625	26.50625	25.630625	25.149375	25.441875	26.36875	27.41	27.115	26.932	0	0	0	0	0	0	0	0	0	0	0	77.089375	80.0075	81.311875	77.736875	73.9575	74.1125	75.5475	76.83875	72.095625	75.285625	74.18666667	63.73333333	67.64285714	72.93333333	75.4	81.93333333	73.8125	58.875	73.625	79.625	78.1875	66.13333333	31	32.35714286	34.13333333
08NOV2015	280	1	27.5675	27.363125	26.93875	26.400625	26.50625	25.630625	25.149375	25.441875	26.36875	27.41	27.115	0	0	0	0	0	0	0	0	0	0	0	77.29375	77.089375	80.0075	81.311875	77.736875	73.9575	74.1125	75.5475	76.83875	72.095625	75.285625	66.1875	63.73333333	67.64285714	72.93333333	75.4	81.93333333	73.8125	58.875	73.625	79.625	78.1875	36.125	31	32.35714286
09NOV2015	301	1	27.700625	27.5675	27.363125	26.93875	26.400625	26.50625	25.630625	25.149375	25.441875	26.36875	27.41	0	0	0	0	0	0	0	0	0	0	0	76.54125	77.29375	77.089375	80.0075	81.311875	77.736875	73.9575	74.1125	75.5475	76.83875	72.095625	91.53333333	66.1875	63.73333333	67.64285714	72.93333333	75.4	81.93333333	73.8125	58.875	73.625	79.625	50.13333333	36.125	31
10NOV2015	297	1	26.424375	27.700625	27.5675	27.363125	26.93875	26.400625	26.50625	25.630625	25.149375	25.441875	26.36875	0	0	0	0	0	0	0	0	0	0	0	75.318125	76.54125	77.29375	77.089375	80.0075	81.311875	77.736875	73.9575	74.1125	75.5475	76.83875	86.3125	91.53333333	66.1875	63.73333333	67.64285714	72.93333333	75.4	81.93333333	73.8125	58.875	73.625	35.75	50.13333333	36.125
11NOV2015	322	1	25.86625	26.424375	27.700625	27.5675	27.363125	26.93875	26.400625	26.50625	25.630625	25.149375	25.441875	0	0	0	0	0	0	0	0	0	0	0	73.088125	75.318125	76.54125	77.29375	77.089375	80.0075	81.311875	77.736875	73.9575	74.1125	75.5475	81.0625	86.3125	91.53333333	66.1875	63.73333333	67.64285714	72.93333333	75.4	81.93333333	73.8125	58.875	35.5	35.75	50.13333333
12NOV2015	326	1	26.3375	25.86625	26.424375	27.700625	27.5675	27.363125	26.93875	26.400625	26.50625	25.630625	25.149375	0	0	0	0	0	0	0	0	0	0	0	76.5775	73.088125	75.318125	76.54125	77.29375	77.089375	80.0075	81.311875	77.736875	73.9575	74.1125	71.125	81.0625	86.3125	91.53333333	66.1875	63.73333333	67.64285714	72.93333333	75.4	81.93333333	73.8125	32.625	35.5	35.75
13NOV2015	431	1	27.034375	26.3375	25.86625	26.424375	27.700625	27.5675	27.363125	26.93875	26.400625	26.50625	25.630625	0	0	0	0	0	0	0	0	0	0	0	75.588125	76.5775	73.088125	75.318125	76.54125	77.29375	77.089375	80.0075	81.311875	77.736875	73.9575	78.8125	71.125	81.0625	86.3125	91.53333333	66.1875	63.73333333	67.64285714	72.93333333	75.4	81.93333333	40.5	32.625	35.5
14NOV2015	442	1	27.0625	27.034375	26.3375	25.86625	26.424375	27.700625	27.5675	27.363125	26.93875	26.400625	26.50625	4.5	0	0	0	0	0	0	0	0	0	0	75.049375	75.588125	76.5775	73.088125	75.318125	76.54125	77.29375	77.089375	80.0075	81.311875	77.736875	74.75	78.8125	71.125	81.0625	86.3125	91.53333333	66.1875	63.73333333	67.64285714	72.93333333	75.4	38.86666667	40.5	32.625
15NOV2015	397	1	27.010625	27.0625	27.034375	26.3375	25.86625	26.424375	27.700625	27.5675	27.363125	26.93875	26.400625	0	4.5	0	0	0	0	0	0	0	0	0	75.489375	75.049375	75.588125	76.5775	73.088125	75.318125	76.54125	77.29375	77.089375	80.0075	81.311875	71.0625	74.75	78.8125	71.125	81.0625	86.3125	91.53333333	66.1875	63.73333333	67.64285714	72.93333333	35.5	38.86666667	40.5
16NOV2015	434	1	26.789375	27.010625	27.0625	27.034375	26.3375	25.86625	26.424375	27.700625	27.5675	27.363125	26.93875	0	0	4.5	0	0	0	0	0	0	0	0	76.07875	75.489375	75.049375	75.588125	76.5775	73.088125	75.318125	76.54125	77.29375	77.089375	80.0075	64.8125	71.0625	74.75	78.8125	71.125	81.0625	86.3125	91.53333333	66.1875	63.73333333	67.64285714	30.2	35.5	38.86666667
17NOV2015	369	1	27.630625	26.789375	27.010625	27.0625	27.034375	26.3375	25.86625	26.424375	27.700625	27.5675	27.363125	0	0	0	4.5	0	0	0	0	0	0	0	72.909375	76.07875	75.489375	75.049375	75.588125	76.5775	73.088125	75.318125	76.54125	77.29375	77.089375	67.3125	64.8125	71.0625	74.75	78.8125	71.125	81.0625	86.3125	91.53333333	66.1875	63.73333333	33.625	30.2	35.5
18NOV2015	398	1	27.755625	27.630625	26.789375	27.010625	27.0625	27.034375	26.3375	25.86625	26.424375	27.700625	27.5675	0	0	0	0	4.5	0	0	0	0	0	0	74.445625	72.909375	76.07875	75.489375	75.049375	75.588125	76.5775	73.088125	75.318125	76.54125	77.29375	64.5625	67.3125	64.8125	71.0625	74.75	78.8125	71.125	81.0625	86.3125	91.53333333	66.1875	31.8125	33.625	30.2
19NOV2015	389	1	27.136875	27.755625	27.630625	26.789375	27.010625	27.0625	27.034375	26.3375	25.86625	26.424375	27.700625	0	0	0	0	0	4.5	0	0	0	0	0	77.805625	74.445625	72.909375	76.07875	75.489375	75.049375	75.588125	76.5775	73.088125	75.318125	76.54125	71.125	64.5625	67.3125	64.8125	71.0625	74.75	78.8125	71.125	81.0625	86.3125	91.53333333	30.3125	31.8125	33.625
20NOV2015	379	1	26.47	27.136875	27.755625	27.630625	26.789375	27.010625	27.0625	27.034375	26.3375	25.86625	26.424375	39.5	0	0	0	0	0	4.5	0	0	0	0	79.4575	77.805625	74.445625	72.909375	76.07875	75.489375	75.049375	75.588125	76.5775	73.088125	75.318125	75.8125	71.125	64.5625	67.3125	64.8125	71.0625	74.75	78.8125	71.125	81.0625	86.3125	33.8125	30.3125	31.8125
21NOV2015	353	1	25.846875	26.47	27.136875	27.755625	27.630625	26.789375	27.010625	27.0625	27.034375	26.3375	25.86625	1.8	39.5	0	0	0	0	0	4.5	0	0	0	78.180625	79.4575	77.805625	74.445625	72.909375	76.07875	75.489375	75.049375	75.588125	76.5775	73.088125	55.3125	75.8125	71.125	64.5625	67.3125	64.8125	71.0625	74.75	78.8125	71.125	81.0625	23.0625	33.8125	30.3125
22NOV2015	303	1	25.820625	25.846875	26.47	27.136875	27.755625	27.630625	26.789375	27.010625	27.0625	27.034375	26.3375	0	1.8	39.5	0	0	0	0	0	4.5	0	0	77.9725	78.180625	79.4575	77.805625	74.445625	72.909375	76.07875	75.489375	75.049375	75.588125	76.5775	60.5	55.3125	75.8125	71.125	64.5625	67.3125	64.8125	71.0625	74.75	78.8125	71.125	27.3125	23.0625	33.8125
23NOV2015	321	1	26.1475	25.820625	25.846875	26.47	27.136875	27.755625	27.630625	26.789375	27.010625	27.0625	27.034375	0	0	1.8	39.5	0	0	0	0	0	4.5	0	77.96875	77.9725	78.180625	79.4575	77.805625	74.445625	72.909375	76.07875	75.489375	75.049375	75.588125	79.375	60.5	55.3125	75.8125	71.125	64.5625	67.3125	64.8125	71.0625	74.75	78.8125	29.5	27.3125	23.0625
24NOV2015	282	1	25.54866667	26.1475	25.820625	25.846875	26.47	27.136875	27.755625	27.630625	26.789375	27.010625	27.0625	0	0	0	1.8	39.5	0	0	0	0	0	4.5	76.10533333	77.96875	77.9725	78.180625	79.4575	77.805625	74.445625	72.909375	76.07875	75.489375	75.049375	89.8	79.375	60.5	55.3125	75.8125	71.125	64.5625	67.3125	64.8125	71.0625	74.75	34.33333333	29.5	27.3125
25NOV2015	275	1	24.530625	25.54866667	26.1475	25.820625	25.846875	26.47	27.136875	27.755625	27.630625	26.789375	27.010625	0	0	0	0	1.8	39.5	0	0	0	0	0	70.558125	76.10533333	77.96875	77.9725	78.180625	79.4575	77.805625	74.445625	72.909375	76.07875	75.489375	75.5625	89.8	79.375	60.5	55.3125	75.8125	71.125	64.5625	67.3125	64.8125	71.0625	23.3125	34.33333333	29.5
26NOV2015	235	1	20.399375	24.530625	25.54866667	26.1475	25.820625	25.846875	26.47	27.136875	27.755625	27.630625	26.789375	0	0	0	0	0	1.8	39.5	0	0	0	0	59.549375	70.558125	76.10533333	77.96875	77.9725	78.180625	79.4575	77.805625	74.445625	72.909375	76.07875	80.0625	75.5625	89.8	79.375	60.5	55.3125	75.8125	71.125	64.5625	67.3125	64.8125	19.375	23.3125	34.33333333
27NOV2015	266	1	19.873125	20.399375	24.530625	25.54866667	26.1475	25.820625	25.846875	26.47	27.136875	27.755625	27.630625	0	0	0	0	0	0	1.8	39.5	0	0	0	56.4625	59.549375	70.558125	76.10533333	77.96875	77.9725	78.180625	79.4575	77.805625	74.445625	72.909375	59.375	80.0625	75.5625	89.8	79.375	60.5	55.3125	75.8125	71.125	64.5625	67.3125	22.8125	19.375	23.3125
28NOV2015	286	1	22.001875	19.873125	20.399375	24.530625	25.54866667	26.1475	25.820625	25.846875	26.47	27.136875	27.755625	0	0	0	0	0	0	0	1.8	39.5	0	0	61.96875	56.4625	59.549375	70.558125	76.10533333	77.96875	77.9725	78.180625	79.4575	77.805625	74.445625	96.75	59.375	80.0625	75.5625	89.8	79.375	60.5	55.3125	75.8125	71.125	64.5625	50.75	22.8125	19.375
29NOV2015	226	1	24.02625	22.001875	19.873125	20.399375	24.530625	25.54866667	26.1475	25.820625	25.846875	26.47	27.136875	0	0	0	0	0	0	0	0	1.8	39.5	0	67.56125	61.96875	56.4625	59.549375	70.558125	76.10533333	77.96875	77.9725	78.180625	79.4575	77.805625	97	96.75	59.375	80.0625	75.5625	89.8	79.375	60.5	55.3125	75.8125	71.125	53.125	50.75	22.8125
30NOV2015	230	1	23.975	24.02625	22.001875	19.873125	20.399375	24.530625	25.54866667	26.1475	25.820625	25.846875	26.47	0	0	0	0	0	0	0	0	0	1.8	39.5	74.89375	67.56125	61.96875	56.4625	59.549375	70.558125	76.10533333	77.96875	77.9725	78.180625	79.4575	68.93333333	97	96.75	59.375	80.0625	75.5625	89.8	79.375	60.5	55.3125	75.8125	29.75	53.125	50.75
01DEC2015	225	1	24.46375	23.975	24.02625	22.001875	19.873125	20.399375	24.530625	25.54866667	26.1475	25.820625	25.846875	0	0	0	0	0	0	0	0	0	0	1.8	74.9025	74.89375	67.56125	61.96875	56.4625	59.549375	70.558125	76.10533333	77.96875	77.9725	78.180625	69.46666667	68.93333333	97	96.75	59.375	80.0625	75.5625	89.8	79.375	60.5	55.3125	27.8	29.75	53.125
02DEC2015	207	1	23.99125	24.46375	23.975	24.02625	22.001875	19.873125	20.399375	24.530625	25.54866667	26.1475	25.820625	0	0	0	0	0	0	0	0	0	0	0	78.055625	74.9025	74.89375	67.56125	61.96875	56.4625	59.549375	70.558125	76.10533333	77.96875	77.9725	75.66666667	69.46666667	68.93333333	97	96.75	59.375	80.0625	75.5625	89.8	79.375	60.5	35.75	27.8	29.75
03DEC2015	148	1	23.16	23.99125	24.46375	23.975	24.02625	22.001875	19.873125	20.399375	24.530625	25.54866667	26.1475	0	0	0	0	0	0	0	0	0	0	0	75.003125	78.055625	74.9025	74.89375	67.56125	61.96875	56.4625	59.549375	70.558125	76.10533333	77.96875	99.46666667	75.66666667	69.46666667	68.93333333	97	96.75	59.375	80.0625	75.5625	89.8	79.375	47.3125	35.75	27.8
04DEC2015	162	1	22.985625	23.16	23.99125	24.46375	23.975	24.02625	22.001875	19.873125	20.399375	24.530625	25.54866667	0	0	0	0	0	0	0	0	0	0	0	68.04125	75.003125	78.055625	74.9025	74.89375	67.56125	61.96875	56.4625	59.549375	70.558125	76.10533333	111.9375	99.46666667	75.66666667	69.46666667	68.93333333	97	96.75	59.375	80.0625	75.5625	89.8	47.4375	47.3125	35.75
05DEC2015	171	1	23.061875	22.985625	23.16	23.99125	24.46375	23.975	24.02625	22.001875	19.873125	20.399375	24.530625	0	0	0	0	0	0	0	0	0	0	0	72.703125	68.04125	75.003125	78.055625	74.9025	74.89375	67.56125	61.96875	56.4625	59.549375	70.558125	92.625	111.9375	99.46666667	75.66666667	69.46666667	68.93333333	97	96.75	59.375	80.0625	75.5625	40.75	47.4375	47.3125
06DEC2015	157	1	22.40875	23.061875	22.985625	23.16	23.99125	24.46375	23.975	24.02625	22.001875	19.873125	20.399375	0.5	0	0	0	0	0	0	0	0	0	0	73.32375	72.703125	68.04125	75.003125	78.055625	74.9025	74.89375	67.56125	61.96875	56.4625	59.549375	52.0625	92.625	111.9375	99.46666667	75.66666667	69.46666667	68.93333333	97	96.75	59.375	80.0625	18.3125	40.75	47.4375
07DEC2015	169	1	21.71625	22.40875	23.061875	22.985625	23.16	23.99125	24.46375	23.975	24.02625	22.001875	19.873125	2.5	0.5	0	0	0	0	0	0	0	0	0	76.185625	73.32375	72.703125	68.04125	75.003125	78.055625	74.9025	74.89375	67.56125	61.96875	56.4625	57.25	52.0625	92.625	111.9375	99.46666667	75.66666667	69.46666667	68.93333333	97	96.75	59.375	25.75	18.3125	40.75
08DEC2015	161	1	22.855	21.71625	22.40875	23.061875	22.985625	23.16	23.99125	24.46375	23.975	24.02625	22.001875	0	2.5	0.5	0	0	0	0	0	0	0	0	74.57125	76.185625	73.32375	72.703125	68.04125	75.003125	78.055625	74.9025	74.89375	67.56125	61.96875	78.8125	57.25	52.0625	92.625	111.9375	99.46666667	75.66666667	69.46666667	68.93333333	97	96.75	31.6	25.75	18.3125
09DEC2015	125	1	23.28125	22.855	21.71625	22.40875	23.061875	22.985625	23.16	23.99125	24.46375	23.975	24.02625	2	0	2.5	0.5	0	0	0	0	0	0	0	77.1825	74.57125	76.185625	73.32375	72.703125	68.04125	75.003125	78.055625	74.9025	74.89375	67.56125	71.13333333	78.8125	57.25	52.0625	92.625	111.9375	99.46666667	75.66666667	69.46666667	68.93333333	97	27.8125	31.6	25.75
10DEC2015	129	1	22.063125	23.28125	22.855	21.71625	22.40875	23.061875	22.985625	23.16	23.99125	24.46375	23.975	36	2	0	2.5	0.5	0	0	0	0	0	0	81.27875	77.1825	74.57125	76.185625	73.32375	72.703125	68.04125	75.003125	78.055625	74.9025	74.89375	32.25	71.13333333	78.8125	57.25	52.0625	92.625	111.9375	99.46666667	75.66666667	69.46666667	68.93333333	13	27.8125	31.6
11DEC2015	98	1	21.821875	22.063125	23.28125	22.855	21.71625	22.40875	23.061875	22.985625	23.16	23.99125	24.46375	0	36	2	0	2.5	0.5	0	0	0	0	0	75.61	81.27875	77.1825	74.57125	76.185625	73.32375	72.703125	68.04125	75.003125	78.055625	74.9025	52.75	32.25	71.13333333	78.8125	57.25	52.0625	92.625	111.9375	99.46666667	75.66666667	69.46666667	22	13	27.8125
12DEC2015	78	1	22.48625	21.821875	22.063125	23.28125	22.855	21.71625	22.40875	23.061875	22.985625	23.16	23.99125	0.1	0	36	2	0	2.5	0.5	0	0	0	0	75.34875	75.61	81.27875	77.1825	74.57125	76.185625	73.32375	72.703125	68.04125	75.003125	78.055625	70.0625	52.75	32.25	71.13333333	78.8125	57.25	52.0625	92.625	111.9375	99.46666667	75.66666667	35.75	22	13
13DEC2015	96	1	22.895625	22.48625	21.821875	22.063125	23.28125	22.855	21.71625	22.40875	23.061875	22.985625	23.16	0	0.1	0	36	2	0	2.5	0.5	0	0	0	78.43	75.34875	75.61	81.27875	77.1825	74.57125	76.185625	73.32375	72.703125	68.04125	75.003125	71.33333333	70.0625	52.75	32.25	71.13333333	78.8125	57.25	52.0625	92.625	111.9375	99.46666667	34.8125	35.75	22
14DEC2015	96	1	23.39125	22.895625	22.48625	21.821875	22.063125	23.28125	22.855	21.71625	22.40875	23.061875	22.985625	0	0	0.1	0	36	2	0	2.5	0.5	0	0	77.91	78.43	75.34875	75.61	81.27875	77.1825	74.57125	76.185625	73.32375	72.703125	68.04125	80.53333333	71.33333333	70.0625	52.75	32.25	71.13333333	78.8125	57.25	52.0625	92.625	111.9375	40	34.8125	35.75
15DEC2015	84	1	21.51875	23.39125	22.895625	22.48625	21.821875	22.063125	23.28125	22.855	21.71625	22.40875	23.061875	0	0	0	0.1	0	36	2	0	2.5	0.5	0	78.250625	77.91	78.43	75.34875	75.61	81.27875	77.1825	74.57125	76.185625	73.32375	72.703125	97.25	80.53333333	71.33333333	70.0625	52.75	32.25	71.13333333	78.8125	57.25	52.0625	92.625	52.625	40	34.8125
16DEC2015	86	1	18.0225	21.51875	23.39125	22.895625	22.48625	21.821875	22.063125	23.28125	22.855	21.71625	22.40875	0	0	0	0	0.1	0	36	2	0	2.5	0.5	66.154375	78.250625	77.91	78.43	75.34875	75.61	81.27875	77.1825	74.57125	76.185625	73.32375	135	97.25	80.53333333	71.33333333	70.0625	52.75	32.25	71.13333333	78.8125	57.25	52.0625	78.4375	52.625	40
17DEC2015	95	1	15.939375	18.0225	21.51875	23.39125	22.895625	22.48625	21.821875	22.063125	23.28125	22.855	21.71625	0	0	0	0	0	0.1	0	36	2	0	2.5	57.971875	66.154375	78.250625	77.91	78.43	75.34875	75.61	81.27875	77.1825	74.57125	76.185625	92.5625	135	97.25	80.53333333	71.33333333	70.0625	52.75	32.25	71.13333333	78.8125	57.25	45.5	78.4375	52.625
18DEC2015	98	1	17.9125	15.939375	18.0225	21.51875	23.39125	22.895625	22.48625	21.821875	22.063125	23.28125	22.855	0	0	0	0	0	0	0.1	0	36	2	0	62.321875	57.971875	66.154375	78.250625	77.91	78.43	75.34875	75.61	81.27875	77.1825	74.57125	81.1875	92.5625	135	97.25	80.53333333	71.33333333	70.0625	52.75	32.25	71.13333333	78.8125	38.4	45.5	78.4375
19DEC2015	88	1	19.265	17.9125	15.939375	18.0225	21.51875	23.39125	22.895625	22.48625	21.821875	22.063125	23.28125	0	0	0	0	0	0	0	0.1	0	36	2	70.9425	62.321875	57.971875	66.154375	78.250625	77.91	78.43	75.34875	75.61	81.27875	77.1825	73.1875	81.1875	92.5625	135	97.25	80.53333333	71.33333333	70.0625	52.75	32.25	71.13333333	31.73333333	38.4	45.5
20DEC2015	55	1	20.426875	19.265	17.9125	15.939375	18.0225	21.51875	23.39125	22.895625	22.48625	21.821875	22.063125	0	0	0	0	0	0	0	0	0.1	0	36	77.62875	70.9425	62.321875	57.971875	66.154375	78.250625	77.91	78.43	75.34875	75.61	81.27875	83.3125	73.1875	81.1875	92.5625	135	97.25	80.53333333	71.33333333	70.0625	52.75	32.25	38.75	31.73333333	38.4
21DEC2015	78	1	22.52125	20.426875	19.265	17.9125	15.939375	18.0225	21.51875	23.39125	22.895625	22.48625	21.821875	0.1	0	0	0	0	0	0	0	0	0.1	0	74.941875	77.62875	70.9425	62.321875	57.971875	66.154375	78.250625	77.91	78.43	75.34875	75.61	93.75	83.3125	73.1875	81.1875	92.5625	135	97.25	80.53333333	71.33333333	70.0625	52.75	46	38.75	31.73333333
22DEC2015	60	1	22.87625	22.52125	20.426875	19.265	17.9125	15.939375	18.0225	21.51875	23.39125	22.895625	22.48625	0	0.1	0	0	0	0	0	0	0	0	0.1	79.375	74.941875	77.62875	70.9425	62.321875	57.971875	66.154375	78.250625	77.91	78.43	75.34875	106.9333333	93.75	83.3125	73.1875	81.1875	92.5625	135	97.25	80.53333333	71.33333333	70.0625	52	46	38.75
23DEC2015	41	1	24.483125	22.87625	22.52125	20.426875	19.265	17.9125	15.939375	18.0225	21.51875	23.39125	22.895625	0	0	0.1	0	0	0	0	0	0	0	0	75.488125	79.375	74.941875	77.62875	70.9425	62.321875	57.971875	66.154375	78.250625	77.91	78.43	77.875	106.9333333	93.75	83.3125	73.1875	81.1875	92.5625	135	97.25	80.53333333	71.33333333	34.4375	52	46
24DEC2015	53	1	25.24375	24.483125	22.87625	22.52125	20.426875	19.265	17.9125	15.939375	18.0225	21.51875	23.39125	0	0	0	0.1	0	0	0	0	0	0	0	75.193125	75.488125	79.375	74.941875	77.62875	70.9425	62.321875	57.971875	66.154375	78.250625	77.91	75.0625	77.875	106.9333333	93.75	83.3125	73.1875	81.1875	92.5625	135	97.25	80.53333333	35.25	34.4375	52
25DEC2015	38	1	22.7725	25.24375	24.483125	22.87625	22.52125	20.426875	19.265	17.9125	15.939375	18.0225	21.51875	0	0	0	0	0.1	0	0	0	0	0	0	78.07	75.193125	75.488125	79.375	74.941875	77.62875	70.9425	62.321875	57.971875	66.154375	78.250625	91.0625	75.0625	77.875	106.9333333	93.75	83.3125	73.1875	81.1875	92.5625	135	97.25	45.3125	35.25	34.4375
26DEC2015	41	1	20.8425	22.7725	25.24375	24.483125	22.87625	22.52125	20.426875	19.265	17.9125	15.939375	18.0225	0	0	0	0	0	0.1	0	0	0	0	0	74.14	78.07	75.193125	75.488125	79.375	74.941875	77.62875	70.9425	62.321875	57.971875	66.154375	79.8125	91.0625	75.0625	77.875	106.9333333	93.75	83.3125	73.1875	81.1875	92.5625	135	43	45.3125	35.25
27DEC2015	42	1	21.73625	20.8425	22.7725	25.24375	24.483125	22.87625	22.52125	20.426875	19.265	17.9125	15.939375	0	0	0	0	0	0	0.1	0	0	0	0	73.05625	74.14	78.07	75.193125	75.488125	79.375	74.941875	77.62875	70.9425	62.321875	57.971875	77.9375	79.8125	91.0625	75.0625	77.875	106.9333333	93.75	83.3125	73.1875	81.1875	92.5625	44.0625	43	45.3125
28DEC2015	44	1	19.84375	21.73625	20.8425	22.7725	25.24375	24.483125	22.87625	22.52125	20.426875	19.265	17.9125	0	0	0	0	0	0	0	0.1	0	0	0	71.2925	73.05625	74.14	78.07	75.193125	75.488125	79.375	74.941875	77.62875	70.9425	62.321875	71.5625	77.9375	79.8125	91.0625	75.0625	77.875	106.9333333	93.75	83.3125	73.1875	81.1875	28.3125	44.0625	43
29DEC2015	42	1	19.816875	19.84375	21.73625	20.8425	22.7725	25.24375	24.483125	22.87625	22.52125	20.426875	19.265	0	0	0	0	0	0	0	0	0.1	0	0	67.50875	71.2925	73.05625	74.14	78.07	75.193125	75.488125	79.375	74.941875	77.62875	70.9425	76.5	71.5625	77.9375	79.8125	91.0625	75.0625	77.875	106.9333333	93.75	83.3125	73.1875	31.3125	28.3125	44.0625
30DEC2015	44	1	19.960625	19.816875	19.84375	21.73625	20.8425	22.7725	25.24375	24.483125	22.87625	22.52125	20.426875	0	0	0	0	0	0	0	0	0	0.1	0	71.576875	67.50875	71.2925	73.05625	74.14	78.07	75.193125	75.488125	79.375	74.941875	77.62875	80.0625	76.5	71.5625	77.9375	79.8125	91.0625	75.0625	77.875	106.9333333	93.75	83.3125	34.2	31.3125	28.3125
31DEC2015	29	1	19.585	19.960625	19.816875	19.84375	21.73625	20.8425	22.7725	25.24375	24.483125	22.87625	22.52125	0	0	0	0	0	0	0	0	0	0	0.1	70.72875	71.576875	67.50875	71.2925	73.05625	74.14	78.07	75.193125	75.488125	79.375	74.941875	90.625	80.0625	76.5	71.5625	77.9375	79.8125	91.0625	75.0625	77.875	106.9333333	93.75	39.0625	34.2	31.3125
[truncated: 74 more columns]
